# Supplementary material for: (S)-2-(1-Hydroxy­ethyl)benzimid­azolium dihydrogen phosphate
Source: Acta Crystallogr Sect E Struct Rep Online. 2009 Jul 29;65(Pt 8):o2032. doi: 10.1107/S1600536809028451 (PMC2977472; doi:10.1107/S1600536809028451)
Supplement: Supplementary file 1 [file e-65-o2032-sup1.cif]

##############################################################################
###                                                                        ###
###        Electronic paper (Acta Crystallographica Section E)             ###
###                                                                        ###
##############################################################################
#                                                                            #
# This CIF contains the data in a paper accepted for publication in Acta     #
# Crystallographica Section E. It conforms to the requirements of Notes      #
# for Authors for Section E, and has been peer reviewed under the auspices   #
# of the IUCr Commission on Journals.                                        #
#                                                                            #
# Full details of the Crystallographic Information File format               #
# are given in the paper "The Crystallographic Information File (CIF):       #
# a New Standard Archive File for Crystallography" by S. R. Hall, F. H.      #
# Allen and I. D. Brown [Acta Cryst. (1991), A47, 655-685].                  #
#                                                                            #
# The current version of the core CIF dictionary is obtainable from          #
# ftp://ftp.iucr.org/pub/cif_core.dic. The current version number is 2.4.    #
#                                                                            #
# Software is freely available for graphical display of the structure(s) in  #
# this CIF.  For information consult the CIF home page http://www.iucr.org/  #
# cif/home.html                                                              #
#                                                                            #
# This file may be used for bona fide research purposes within the           #
# scientific community so long as proper attribution is given to the journal # 
# article from which it was obtained.                                        #
#                                                                            #
##############################################################################
                                             
data_I
_audit_creation_method     SHELXL-97
_chemical_name_systematic
;
(<i>S</i>)-2-(1-Hydroxyethyl)benzimidazolium dihydrogen phosphate
;
_chemical_name_common     ?
_chemical_formula_moiety     'C9 H11 N2 O +, H2 O4 P -'
_chemical_formula_sum     'C9 H13 N2 O5 P'
_chemical_formula_iupac     'C9 H11 N2 O +, H2 P O4 -'
_chemical_formula_weight     260.18
_chemical_melting_point     ?
_symmetry_cell_setting     Orthorhombic
_symmetry_space_group_name_H-M     'P 21 21 21'
_symmetry_space_group_name_Hall     'P 2ac 2ab'
loop_
    _symmetry_equiv_pos_as_xyz
    'x, y, z'
    '-x+1/2, -y, z+1/2'
    '-x, y+1/2, -z+1/2'
    'x+1/2, -y+1/2, -z'
_cell_length_a     4.5869(13)
_cell_length_b     15.749(5)
_cell_length_c     15.876(5)
_cell_angle_alpha     90.00
_cell_angle_beta     90.00
_cell_angle_gamma     90.00
_cell_volume     1146.8(6)
_cell_formula_units_Z     4
_cell_measurement_reflns_used     3144
_cell_measurement_theta_min     2.5658
_cell_measurement_theta_max     27.4372
_cell_measurement_temperature     293(2)
_exptl_crystal_description     'Block'
_exptl_crystal_colour     'pale yellow'
_exptl_crystal_size_max     0.2000
_exptl_crystal_size_mid     0.2000
_exptl_crystal_size_min     0.2000
_exptl_crystal_density_diffrn     1.507
_exptl_crystal_density_meas     ?
_exptl_crystal_density_method     'not measured'
_exptl_crystal_F_000     544
_exptl_absorpt_coefficient_mu     0.252
_exptl_absorpt_correction_type     'Multi-scan'
_exptl_absorpt_process_details     '(CrystalClear; Rigaku, 2005)'
_exptl_absorpt_correction_T_min     0.951
_exptl_absorpt_correction_T_max     0.953
_exptl_special_details
;
;
_diffrn_ambient_temperature     293(2)
_diffrn_radiation_type     MoK\a
_diffrn_radiation_wavelength     0.71073
_diffrn_radiation_source     'fine-focus sealed tube'
_diffrn_radiation_monochromator     graphite
_diffrn_measurement_device_type     'Rigaku SCXmini'
_diffrn_measurement_method     \w
_diffrn_detector_area_resol_mean     13.6612
_diffrn_reflns_number     11500
_diffrn_reflns_av_R_equivalents     0.1246
_diffrn_reflns_av_sigmaI/netI     0.1342
_diffrn_reflns_theta_min     2.57
_diffrn_reflns_theta_max     27.33
_diffrn_reflns_theta_full     27.33
_diffrn_measured_fraction_theta_max     0.993
_diffrn_measured_fraction_theta_full     0.993
_diffrn_reflns_limit_h_min     -5
_diffrn_reflns_limit_h_max     5
_diffrn_reflns_limit_k_min     -20
_diffrn_reflns_limit_k_max     20
_diffrn_reflns_limit_l_min     -20
_diffrn_reflns_limit_l_max     20
_diffrn_standards_number     ?
_diffrn_standards_interval_count     ?
_diffrn_standards_interval_time     ?
_diffrn_standards_decay_%     ?
_refine_special_details
;
Refinement of <i>F</i>^2^ against ALL reflections. The weighted <i>R</i>-factor
<i>wR</i> and goodness of fit <i>S</i> are based on <i>F</i>^2^, conventional
<i>R</i>-factors <i>R</i> are based on <i>F</i>, with <i>F</i> set to zero for
negative <i>F</i>^2^. The threshold expression of <i>F</i>^2^ >
\s(<i>F</i>^2^) is used only for calculating <i>R</i>-factors(gt) <i>etc</i>.
and is not relevant to the choice of reflections for refinement.
<i>R</i>-factors based on <i>F</i>^2^ are statistically about twice as large
as those based on <i>F</i>, and <i>R</i>- factors based on ALL data will be
even larger.
;
_reflns_number_total     2565
_reflns_number_gt     1749
_reflns_threshold_expression     I>2\s(I)
_refine_ls_structure_factor_coef     Fsqd
_refine_ls_matrix_type     full
_refine_ls_R_factor_all     0.0725
_refine_ls_R_factor_gt     0.0522
_refine_ls_wR_factor_gt     0.1084
_refine_ls_wR_factor_ref     0.1182
_refine_ls_goodness_of_fit_ref     0.818
_refine_ls_restrained_S_all     0.818
_refine_ls_number_reflns     2565
_refine_ls_number_parameters     159
_refine_ls_number_restraints     0
_refine_ls_hydrogen_treatment     constr
_refine_ls_weighting_scheme     calc
_refine_ls_weighting_details
                 'calc w=1/[\s^2^(Fo^2^)+(0.0314P)^2^] where P=(Fo^2^+2Fc^2^)/3'
_atom_sites_solution_hydrogens     geom
_atom_sites_solution_primary     direct
_atom_sites_solution_secondary     difmap
_refine_ls_shift/su_max     0.000
_refine_ls_shift/su_mean     0.000
_refine_diff_density_max     0.394
_refine_diff_density_min     -0.366
_refine_ls_extinction_method     none
_refine_ls_extinction_coef     ?
_refine_ls_abs_structure_details     'Flack (1983), 1030 Friedel pairs'
_refine_ls_abs_structure_Flack     0.16(17)
loop_
    _atom_type_symbol
    _atom_type_description
    _atom_type_scat_dispersion_real
    _atom_type_scat_dispersion_imag
    _atom_type_scat_source
    'C' 'C' 0.0033 0.0016
                         'International Tables Vol C Tables 4.2.6.8 and 6.1.1.4'
    'H' 'H' 0.0000 0.0000
                         'International Tables Vol C Tables 4.2.6.8 and 6.1.1.4'
    'N' 'N' 0.0061 0.0033
                         'International Tables Vol C Tables 4.2.6.8 and 6.1.1.4'
    'O' 'O' 0.0106 0.0060
                         'International Tables Vol C Tables 4.2.6.8 and 6.1.1.4'
    'P' 'P' 0.1023 0.0942
                         'International Tables Vol C Tables 4.2.6.8 and 6.1.1.4'
_computing_data_collection     'CrystalClear (Rigaku, 2005)'
_computing_cell_refinement     'CrystalClear (Rigaku, 2005)'
_computing_data_reduction     'CrystalClear (Rigaku, 2005)'
_computing_structure_solution     'SHELXS97 (Sheldrick, 2008)'
_computing_structure_refinement     'SHELXL97 (Sheldrick, 2008)'
_computing_molecular_graphics     'SHELXTL (Sheldrick, 2008)'
_computing_publication_material     'SHELXTL (Sheldrick, 2008)'
loop_
    _atom_site_type_symbol
    _atom_site_label
    _atom_site_fract_x
    _atom_site_fract_y
    _atom_site_fract_z
    _atom_site_U_iso_or_equiv
    _atom_site_adp_type
    _atom_site_calc_flag
    _atom_site_refinement_flags
    _atom_site_occupancy
    _atom_site_disorder_assembly
    _atom_site_disorder_group
    P P1 0.8027(2) 0.34270(6) 0.42082(6) 0.0274(2) Uani d . 1 . .
    O O5 0.8944(6) 0.34283(14) 0.51179(14) 0.0379(7) Uani d . 1 . .
    O O4 1.0419(5) 0.36640(16) 0.35969(15) 0.0389(7) Uani d . 1 . .
    O O3 0.5477(6) 0.40686(15) 0.4094(2) 0.0470(8) Uani d . 1 . .
    H H3 0.3968 0.3809 0.3992 0.070 Uiso calc R 1 . .
    O O2 0.6959(7) 0.25204(15) 0.39269(13) 0.0415(7) Uani d . 1 . .
    H H2 0.5776 0.2339 0.4270 0.062 Uiso calc R 1 . .
    N N2 0.8351(7) 0.44478(17) 0.21853(17) 0.0336(7) Uani d . 1 . .
    H H2A 0.9180 0.4266 0.2636 0.040 Uiso calc R 1 . .
    N N1 0.7140(7) 0.52823(18) 0.11523(16) 0.0369(8) Uani d . 1 . .
    H H1 0.7060 0.5722 0.0832 0.044 Uiso calc R 1 . .
    C C8 1.0565(9) 0.5932(2) 0.2193(2) 0.0385(9) Uani d . 1 . .
    H H8 1.2233 0.6030 0.1820 0.046 Uiso calc R 1 . .
    O O1 0.8750(6) 0.66679(16) 0.21909(17) 0.0514(8) Uani d . 1 . .
    H H1A 0.9367 0.7010 0.1844 0.077 Uiso calc R 1 . .
    C C1 0.5597(9) 0.4529(2) 0.1022(2) 0.0336(9) Uani d . 1 . .
    C C5 0.5154(9) 0.3179(2) 0.1774(2) 0.0421(10) Uani d . 1 . .
    H H5 0.5643 0.2822 0.2219 0.051 Uiso calc R 1 . .
    C C2 0.3599(10) 0.4283(3) 0.0413(2) 0.0449(11) Uani d . 1 . .
    H H2B 0.3066 0.4640 -0.0027 0.054 Uiso calc R 1 . .
    C C6 0.6383(9) 0.3991(2) 0.1692(2) 0.0322(9) Uani d . 1 . .
    C C7 0.8737(8) 0.5219(2) 0.1839(2) 0.0329(9) Uani d . 1 . .
    C C4 0.3198(10) 0.2939(2) 0.1167(2) 0.0478(11) Uani d . 1 . .
    H H4 0.2345 0.2404 0.1200 0.057 Uiso calc R 1 . .
    C C9 1.1665(13) 0.5756(2) 0.3069(3) 0.0635(14) Uani d . 1 . .
    H H9A 1.2756 0.6237 0.3267 0.095 Uiso calc R 1 . .
    H H9B 1.2900 0.5264 0.3060 0.095 Uiso calc R 1 . .
    H H9C 1.0043 0.5656 0.3437 0.095 Uiso calc R 1 . .
    C C3 0.2448(10) 0.3478(3) 0.0497(2) 0.0523(12) Uani d . 1 . .
    H H3A 0.1127 0.3285 0.0096 0.063 Uiso calc R 1 . .
loop_
    _atom_site_aniso_label
    _atom_site_aniso_U_11
    _atom_site_aniso_U_22
    _atom_site_aniso_U_33
    _atom_site_aniso_U_12
    _atom_site_aniso_U_13
    _atom_site_aniso_U_23
    P1 0.0291(5) 0.0195(4) 0.0336(4) -0.0002(4) -0.0001(4) 0.0016(4)
    O5 0.0578(18) 0.0220(12) 0.0341(13) 0.0091(14) 0.0013(13) -0.0032(10)
    O4 0.0261(14) 0.0505(17) 0.0400(15) -0.0040(13) -0.0005(12) 0.0139(12)
    O3 0.0274(15) 0.0281(14) 0.085(2) 0.0010(13) -0.0108(17) -0.0035(14)
    O2 0.065(2) 0.0229(13) 0.0362(14) -0.0107(15) 0.0061(14) -0.0083(10)
    N2 0.043(2) 0.0280(16) 0.0300(15) 0.0026(15) -0.0003(16) 0.0105(12)
    N1 0.053(2) 0.0261(16) 0.0315(15) 0.0063(17) 0.0011(16) 0.0088(12)
    C8 0.038(2) 0.0279(19) 0.050(2) -0.0014(19) 0.004(2) 0.0047(17)
    O1 0.067(2) 0.0256(15) 0.0619(19) 0.0066(16) 0.0083(17) 0.0083(12)
    C1 0.040(2) 0.030(2) 0.030(2) 0.0079(19) 0.0019(18) 0.0006(14)
    C5 0.054(3) 0.027(2) 0.045(2) 0.003(2) 0.003(2) 0.0048(16)
    C2 0.057(3) 0.048(2) 0.030(2) 0.012(2) -0.003(2) 0.0021(17)
    C6 0.036(2) 0.0259(18) 0.035(2) 0.0062(17) 0.0018(17) 0.0025(14)
    C7 0.039(2) 0.0258(18) 0.0341(19) 0.0044(17) 0.0068(17) 0.0041(14)
    C4 0.059(3) 0.032(2) 0.053(3) -0.008(2) 0.001(2) -0.0043(17)
    C9 0.082(4) 0.037(2) 0.071(3) -0.010(3) -0.033(3) 0.007(2)
    C3 0.057(3) 0.050(3) 0.050(2) -0.004(3) -0.012(2) -0.012(2)
_geom_special_details
;
 All esds (except the esd in the dihedral angle between two l.s. planes)
 are estimated using the full covariance matrix.  The cell esds are taken
 into account individually in the estimation of esds in distances, angles
 and torsion angles; correlations between esds in cell parameters are only
 used when they are defined by crystal symmetry.  An approximate (isotropic)
 treatment of cell esds is used for estimating esds involving l.s. planes.
;
loop_
    _geom_bond_atom_site_label_1
    _geom_bond_atom_site_label_2
    _geom_bond_site_symmetry_2
    _geom_bond_distance
    _geom_bond_publ_flag
    P1 O5 . 1.504(2) ?
    P1 O4 . 1.512(3) ?
    P1 O3 . 1.556(3) ?
    P1 O2 . 1.574(2) ?
    O3 H3 . 0.8200 ?
    O2 H2 . 0.8200 ?
    N2 C7 . 1.345(4) ?
    N2 C6 . 1.395(4) ?
    N2 H2A . 0.8600 ?
    N1 C7 . 1.317(4) ?
    N1 C1 . 1.397(4) ?
    N1 H1 . 0.8600 ?
    C8 O1 . 1.427(4) ?
    C8 C9 . 1.505(5) ?
    C8 C7 . 1.510(5) ?
    C8 H8 . 0.9800 ?
    O1 H1A . 0.8200 ?
    C1 C2 . 1.388(5) ?
    C1 C6 . 1.406(4) ?
    C5 C4 . 1.370(5) ?
    C5 C6 . 1.404(5) ?
    C5 H5 . 0.9300 ?
    C2 C3 . 1.380(5) ?
    C2 H2B . 0.9300 ?
    C4 C3 . 1.403(5) ?
    C4 H4 . 0.9300 ?
    C9 H9A . 0.9600 ?
    C9 H9B . 0.9600 ?
    C9 H9C . 0.9600 ?
    C3 H3A . 0.9300 ?
loop_
    _geom_angle_atom_site_label_1
    _geom_angle_atom_site_label_2
    _geom_angle_atom_site_label_3
    _geom_angle_site_symmetry_1
    _geom_angle_site_symmetry_3
    _geom_angle
    _geom_angle_publ_flag
    O5 P1 O4 . . 114.40(15) ?
    O5 P1 O3 . . 108.76(16) ?
    O4 P1 O3 . . 108.07(15) ?
    O5 P1 O2 . . 111.14(13) ?
    O4 P1 O2 . . 105.53(15) ?
    O3 P1 O2 . . 108.77(16) ?
    P1 O3 H3 . . 109.5 ?
    P1 O2 H2 . . 109.5 ?
    C7 N2 C6 . . 108.7(3) ?
    C7 N2 H2A . . 125.6 ?
    C6 N2 H2A . . 125.6 ?
    C7 N1 C1 . . 109.9(3) ?
    C7 N1 H1 . . 125.1 ?
    C1 N1 H1 . . 125.1 ?
    O1 C8 C9 . . 110.3(3) ?
    O1 C8 C7 . . 106.2(3) ?
    C9 C8 C7 . . 113.2(3) ?
    O1 C8 H8 . . 109.0 ?
    C9 C8 H8 . . 109.0 ?
    C7 C8 H8 . . 109.0 ?
    C8 O1 H1A . . 109.5 ?
    C2 C1 N1 . . 132.5(3) ?
    C2 C1 C6 . . 121.8(4) ?
    N1 C1 C6 . . 105.7(3) ?
    C4 C5 C6 . . 116.7(4) ?
    C4 C5 H5 . . 121.7 ?
    C6 C5 H5 . . 121.7 ?
    C3 C2 C1 . . 116.2(3) ?
    C3 C2 H2B . . 121.9 ?
    C1 C2 H2B . . 121.9 ?
    N2 C6 C5 . . 132.6(3) ?
    N2 C6 C1 . . 106.3(3) ?
    C5 C6 C1 . . 121.1(4) ?
    N1 C7 N2 . . 109.5(3) ?
    N1 C7 C8 . . 124.1(3) ?
    N2 C7 C8 . . 126.3(3) ?
    C5 C4 C3 . . 121.8(4) ?
    C5 C4 H4 . . 119.1 ?
    C3 C4 H4 . . 119.1 ?
    C8 C9 H9A . . 109.5 ?
    C8 C9 H9B . . 109.5 ?
    H9A C9 H9B . . 109.5 ?
    C8 C9 H9C . . 109.5 ?
    H9A C9 H9C . . 109.5 ?
    H9B C9 H9C . . 109.5 ?
    C2 C3 C4 . . 122.3(4) ?
    C2 C3 H3A . . 118.8 ?
    C4 C3 H3A . . 118.8 ?
loop_
    _geom_hbond_atom_site_label_D
    _geom_hbond_atom_site_label_H
    _geom_hbond_atom_site_label_A
    _geom_hbond_site_symmetry_A
    _geom_hbond_distance_DH
    _geom_hbond_distance_HA
    _geom_hbond_distance_DA
    _geom_hbond_angle_DHA
    O3 H3 O4 1_455 0.82 1.76 2.532(4) 156.3
    O2 H2 O5 4_456 0.82 1.76 2.539(3) 156.9
    N2 H2A O4 . 0.86 1.88 2.729(4) 167.2
    N1 H1 O5 2_664 0.86 1.81 2.659(4) 167.1
    O1 H1A O2 3_755 0.82 2.23 2.971(4) 149.9
data_global
_journal_date_recd_electronic     2009-06-22
_journal_date_accepted     2009-07-18
_journal_name_full     'Acta Crystallographica, Section E'
_journal_year     2009
_journal_volume     65
_journal_issue      8
_journal_page_first     o2032
_journal_page_last     o2032
_journal_paper_category     QO
_journal_coeditor_code     DN2468
_publ_contact_author_name     'Rong Xia'
_publ_contact_author_address
;
Ordered Matter Science Research Center, College of Chemistry and Chemical
Engineering, Southeast University,
Nanjing 210096, P. R. China
;
_publ_contact_author_email     'xiarong_103@yahoo.cn'
_publ_contact_author_fax     '862552090626'
_publ_contact_author_phone     '862552090626'
_publ_section_title
;
(<i>S</i>)-2-(1-Hydroxyethyl)benzimidazolium dihydrogen phosphate
;
loop_
    _publ_author_name
    _publ_author_footnote
    _publ_author_address
    'Xia, Rong' .
;
Ordered Matter Science Research Center
College of Chemistry and Chemical Engineering, Southeast University,
Nanjing 210096, People's Republic of China
;
