# Supplementary material for: (S)-2-(1-Hydroxy­ethyl)benzimid­azolium dihydrogen phosphate
Source: Acta Crystallogr Sect E Struct Rep Online. 2009 Jul 29;65(Pt 8):o2032. doi: 10.1107/S1600536809028451 (PMC2977472; doi:10.1107/S1600536809028451)
Supplement: Supplementary file 2 [file e-65-o2032-Isup2.hkl]

#
# h,k,l, Fc-squared, Fo-squared, sigma(Fo-squared) and status flag
#
data_I
_shelx_title ' I in space group P 21 21 21'
_shelx_refln_list_code          4
_shelx_F_calc_maximum      138.18
_exptl_crystal_F_000       544.00
_reflns_d_resolution_high  0.7740
 
loop_
 _symmetry_equiv_pos_as_xyz
 'x, y, z'
 '-x+1/2, -y, z+1/2'
 '-x, y+1/2, -z+1/2'
 'x+1/2, -y+1/2, -z'
 
_cell_length_a     4.5869
_cell_length_b    15.7490
_cell_length_c    15.8760
_cell_angle_alpha  90.000
_cell_angle_beta   90.000
_cell_angle_gamma  90.000
 
_shelx_F_squared_multiplier     1.000
 
loop_
 _refln_index_h
 _refln_index_k
 _refln_index_l
 _refln_F_squared_calc
 _refln_F_squared_meas
 _refln_F_squared_sigma
 _refln_observed_status
   2   0   0      651.14      571.33     29.18 o
   4   0   0        2.95       16.20     28.13 o
   1   1   0     4102.23     4031.19     99.06 o
   2   1   0       16.95       12.11      4.42 o
   3   1   0       59.26       75.24     20.61 o
   4   1   0      563.43      704.36     79.29 o
   5   1   0       16.64       25.62     12.49 o
   0   2   0      186.29       97.97     25.15 o
   2   2   0      188.47      180.73     13.58 o
   3   2   0      249.94      227.85     25.38 o
   4   2   0       52.57       62.44     25.47 o
   5   2   0      183.86      217.85     33.28 o
   1   3   0      155.01      142.50      7.83 o
   2   3   0      387.55      374.28     18.56 o
   3   3   0        0.07        1.68      4.94 o
   4   3   0      348.21      405.73     46.36 o
   5   3   0       41.64       76.05     19.24 o
   1   4   0     2083.16     2308.71     82.14 o
   2   4   0      597.05      674.84     42.75 o
   3   4   0       43.11       44.17     10.67 o
   4   4   0       18.35       21.89     24.70 o
   5   4   0        2.29       24.90     11.74 o
   1   5   0      922.24      975.68     43.15 o
   2   5   0       43.62       29.82     11.75 o
   3   5   0       14.25        8.66      7.39 o
   4   5   0      124.22      124.15     22.84 o
   5   5   0        0.41        9.85      8.32 o
   1   6   0     1325.83     1499.42     37.23 o
   2   6   0      424.48      441.15     29.38 o
   3   6   0        3.78        9.18     10.21 o
   4   6   0       12.41       26.44     14.96 o
   5   6   0        7.33        5.31      8.38 o
   1   7   0     1666.25     1705.02     62.14 o
   2   7   0      503.65      517.38     40.90 o
   3   7   0       53.47       22.73     10.49 o
   4   7   0      356.74      354.67     37.07 o
   5   7   0       86.27       93.02     35.87 o
   1   8   0     2337.01     2548.22    118.17 o
   2   8   0        8.76       12.85      5.89 o
   3   8   0      565.96      692.29     72.59 o
   4   8   0       17.04       18.14     11.71 o
   5   8   0      190.98      209.88     48.30 o
   1   9   0     1532.48     1631.18    101.53 o
   2   9   0       70.07       70.18     15.95 o
   3   9   0        0.08        8.76     16.87 o
   4   9   0       24.40       22.82      9.70 o
   5   9   0        0.49       12.57     17.93 o
   0  10   0     2574.59      115.82   1447.40 o
   1  10   0      320.29      361.37     40.17 o
   2  10   0     1025.77     1058.17    112.63 o
   3  10   0      197.81      231.26     48.61 o
   4  10   0        6.07       11.08      7.97 o
   5  10   0        0.01        2.32     14.04 o
   1  11   0       18.82       18.72     10.62 o
   2  11   0      536.62      548.75     65.59 o
   3  11   0       33.02       39.71     16.71 o
   4  11   0       67.79       83.44     22.87 o
   0  12   0     2064.88     1411.77    669.18 o
   1  12   0      983.61     1072.97    112.18 o
   2  12   0      177.67      212.51     39.56 o
   3  12   0       43.32       67.05     20.47 o
   4  12   0        2.58       13.93      9.13 o
   1  13   0      176.65      218.97     33.17 o
   2  13   0      234.64      206.39     30.12 o
   3  13   0       28.70       40.01     15.73 o
   4  13   0       15.16       11.22     19.29 o
   0  14   0       44.77       31.77     25.28 o
   1  14   0       47.63       40.45     14.27 o
   2  14   0       36.69       40.76     13.47 o
   3  14   0       75.02       77.77     19.02 o
   4  14   0        0.01        8.00     16.01 o
   1  15   0     1094.68     1212.90    100.16 o
   2  15   0      249.21      221.45     35.37 o
   3  15   0       14.91       14.74     10.58 o
   4  15   0       42.69       41.74     27.84 o
   0  16   0     1000.51     1135.64    111.11 o
   1  16   0       26.47       21.76     12.22 o
   2  16   0      103.27      132.04     23.23 o
   3  16   0       65.55       62.69     28.39 o
   1  17   0       13.95       20.56     17.84 o
   2  17   0       40.37       46.38     16.20 o
   3  17   0        7.28       12.64     13.73 o
   0  18   0        1.59        6.88     20.80 o
   1  18   0        4.48        6.87     14.42 o
   2  18   0        4.88       27.51     24.74 o
   1  19   0      226.94      209.93     36.13 o
   2  19   0        2.41        8.35     17.56 o
   0  20   0      199.20      208.58     54.16 o
   1  20   0       60.61       39.98     19.52 o
   2   0   1       19.61       17.18      7.03 o
   3   0   1      234.04      192.91     21.95 o
   4   0   1      218.41      227.37     37.65 o
   5   0   1        4.94        6.51      8.88 o
  -5   1   1       41.95       72.37     21.31 o
  -4   1   1      283.29      343.77     57.23 o
  -3   1   1      424.76      406.75     29.66 o
  -2   1   1        5.03        4.64      3.53 o
  -1   1   1     2113.10     2107.99     34.48 o
   1   1   1     2102.54     1926.91     77.06 o
   2   1   1        5.08        4.21      3.19 o
   3   1   1      422.98      412.36     29.99 o
   4   1   1      284.66      326.06     43.97 o
   5   1   1       42.05       65.94     19.84 o
  -5   2   1        2.44       24.84     17.98 o
  -4   2   1       48.15       54.66     20.58 o
  -3   2   1      169.76      143.99     23.49 o
  -2   2   1       82.80       86.45     12.55 o
   0   2   1     3060.02     2687.61     55.33 o
   2   2   1       85.58       77.10      8.85 o
   3   2   1      172.82      158.66     18.85 o
   4   2   1       47.00       54.13     16.02 o
   5   2   1        2.33       20.10     16.31 o
  -5   3   1       86.56       88.69     22.80 o
  -4   3   1      260.41      290.83     40.38 o
  -3   3   1      436.40      409.08     45.13 o
  -2   3   1      416.17      427.08     24.76 o
   0   3   1        4.39        3.16      1.62 o
   2   3   1      410.86      426.70     21.66 o
   3   3   1      442.93      456.52     40.52 o
   4   3   1      262.23      258.24     36.68 o
   5   3   1       86.76       97.26     20.47 o
  -5   4   1       68.06       69.56     17.93 o
  -4   4   1      474.83      449.99     54.60 o
  -3   4   1       75.43       76.10     15.99 o
  -2   4   1      679.71      645.86     34.49 o
  -1   4   1     1786.58     1645.11     73.45 o
   0   4   1      498.25      562.56     21.18 o
   1   4   1     1796.84     1609.93     53.19 o
   2   4   1      677.75      701.79     48.32 o
   3   4   1       75.12       72.77     14.03 o
   4   4   1      477.69      482.74     53.71 o
   5   4   1       68.01       81.01     20.08 o
  -5   5   1       32.80       81.54     23.44 o
  -4   5   1       46.88       47.99     15.05 o
  -3   5   1      294.77      249.15     29.08 o
  -2   5   1     1374.37     1331.27    129.82 o
  -1   5   1      750.24      855.20     24.66 o
   0   5   1     2931.95     3452.13     71.18 o
   1   5   1      757.24      829.53     45.29 o
   2   5   1     1354.87     1433.96     79.31 o
   3   5   1      292.31      268.74     43.47 o
   4   5   1       47.06       44.10     16.25 o
   5   5   1       32.93       53.73     22.64 o
  -5   6   1       11.11        9.82     11.68 o
  -4   6   1      196.57      246.07     31.51 o
  -3   6   1      289.71      304.37     35.63 o
  -2   6   1     1619.93      900.74    330.79 o
  -1   6   1      363.66      398.22     16.97 o
   0   6   1      147.28      126.35     19.85 o
   1   6   1      357.97      369.59     18.70 o
   2   6   1     1622.27     1597.80    115.56 o
   3   6   1      288.01      274.23     39.07 o
   4   6   1      196.43      259.81     35.03 o
   5   6   1       11.72        4.78     12.10 o
  -5   7   1       53.06       73.30     25.26 o
  -4   7   1       51.66       72.39     25.40 o
  -3   7   1       80.43       81.87     19.57 o
  -2   7   1      736.27      754.87     50.93 o
  -1   7   1     1206.46     1458.64     58.94 o
   0   7   1       39.29       47.37      6.90 o
   1   7   1     1195.36     1296.19     69.32 o
   2   7   1      735.94      743.09     43.39 o
   3   7   1       83.58       81.88     20.01 o
   4   7   1       53.23       50.03     14.67 o
   5   7   1       53.52       58.94     27.02 o
  -5   8   1       15.54       24.86     24.18 o
  -4   8   1      107.47      101.73     22.79 o
  -3   8   1      619.87      632.22     64.00 o
  -2   8   1        0.90        1.84      4.02 o
  -1   8   1     1962.90     2312.24     94.68 o
   0   8   1       43.74       56.20     10.22 o
   1   8   1     1965.59     2388.92     88.40 o
   2   8   1        1.13        2.26      8.07 o
   3   8   1      614.71      722.19     94.74 o
   4   8   1      106.93       99.75     22.36 o
   5   8   1       15.48       13.61     20.55 o
  -5   9   1       49.56       51.43     26.36 o
  -4   9   1       47.86       56.02     17.37 o
  -3   9   1      293.11      295.03     44.34 o
  -2   9   1      925.36      938.60     91.47 o
  -1   9   1      701.81      821.27     60.34 o
   0   9   1     2416.97     2320.31    251.69 o
   1   9   1      708.36      768.23     46.03 o
   2   9   1      922.81      938.02     91.19 o
   3   9   1      288.23      320.61     62.02 o
   4   9   1       46.99       43.53     14.47 o
   5   9   1       50.63       49.78     25.90 o
  -5  10   1       30.50       35.55     32.12 o
  -4  10   1       31.23       36.41     14.86 o
  -3  10   1      185.36      210.08     35.01 o
  -2  10   1      366.56      371.78     51.69 o
  -1  10   1      419.41      459.70     47.70 o
   0  10   1        6.14       11.37      8.30 o
   1  10   1      421.90      419.10     41.37 o
   2  10   1      367.25      369.74     45.72 o
   3  10   1      187.80      242.42     37.52 o
   4  10   1       32.21       41.25     14.67 o
   5  10   1       30.29       25.80     20.54 o
  -4  11   1        3.76        9.51      7.84 o
  -3  11   1      146.75      140.99     27.16 o
  -2  11   1      267.68      279.69     43.17 o
  -1  11   1      871.65      984.10    107.68 o
   0  11   1      744.83      787.85     78.26 o
   1  11   1      867.65      864.23     77.53 o
   2  11   1      270.95      292.62     45.48 o
   3  11   1      148.35      149.18     28.53 o
   4  11   1        3.94        5.23      9.93 o
  -4  12   1       66.13       84.16     29.30 o
  -3  12   1      100.49      106.12     25.08 o
  -2  12   1      116.33      146.23     29.14 o
  -1  12   1      275.52      299.36     48.91 o
   0  12   1      359.10      332.35     66.87 o
   1  12   1      274.73      315.32     39.75 o
   2  12   1      115.06      130.83     24.11 o
   3  12   1       99.75      106.11     21.54 o
   4  12   1       66.69       78.38     27.04 o
  -4  13   1       17.09       15.71     14.98 o
  -3  13   1      210.02      217.11     32.90 o
  -2  13   1      107.59      120.98     26.75 o
  -1  13   1       44.45       43.28     14.71 o
   0  13   1      907.77      244.21    309.95 o
   1  13   1       44.13       39.78     17.03 o
   2  13   1      106.62      141.34     24.92 o
   3  13   1      208.66      218.66     28.06 o
   4  13   1       17.24       20.70     15.20 o
  -4  14   1       20.31       13.64     16.53 o
  -3  14   1        4.04        2.10     17.58 o
  -2  14   1       58.09       54.26     17.93 o
  -1  14   1      915.59     1057.26    106.21 o
   0  14   1      223.47       74.75     77.77 o
   1  14   1      919.58     1045.32    116.23 o
   2  14   1       59.29       54.47     16.10 o
   3  14   1        4.50       23.31     15.01 o
   4  14   1       20.63       38.72     20.79 o
  -3  15   1       88.66      126.88     33.74 o
  -2  15   1        7.68        7.62      9.47 o
  -1  15   1       24.38       15.04     10.23 o
   0  15   1      403.33      483.03     63.01 o
   1  15   1       24.44       17.49     10.82 o
   2  15   1        7.49       12.49     10.62 o
   3  15   1       89.02      106.22     32.66 o
  -3  16   1        6.81       16.86     14.35 o
  -2  16   1      234.78      239.97     34.14 o
  -1  16   1       57.56       58.31     17.20 o
   0  16   1       56.78       66.04     24.25 o
   1  16   1       58.34       57.51     16.01 o
   2  16   1      234.51      245.70     32.35 o
   3  16   1        6.51       10.52     12.84 o
  -3  17   1      110.60      121.03     33.71 o
  -2  17   1       41.62       41.27     15.27 o
  -1  17   1       35.54       31.62     16.37 o
   0  17   1      136.49      164.62     30.51 o
   1  17   1       35.87       29.37     16.24 o
   2  17   1       40.38       43.48     17.57 o
   3  17   1      109.05      102.25     27.35 o
  -2  18   1      148.07      132.65     30.53 o
  -1  18   1      153.52      133.55     30.17 o
   0  18   1      101.75       87.09     28.38 o
   1  18   1      153.80      160.85     32.46 o
   2  18   1      148.11      149.49     35.73 o
  -2  19   1       37.76       37.90     25.09 o
  -1  19   1       69.25       80.03     25.24 o
   0  19   1       28.03       19.22     16.40 o
   1  19   1       68.63       62.45     24.63 o
   2  19   1       37.43       27.35     22.07 o
  -1  20   1      114.74       99.62     28.49 o
   0  20   1        2.18        6.83     14.30 o
   1  20   1      113.41      103.99     35.15 o
   0   0   2      138.14       43.16     18.39 o
   1   0   2      331.86      283.43     21.85 o
   2   0   2      615.92      562.02     59.41 o
   3   0   2      825.39      823.73     51.23 o
   4   0   2       70.89       65.05     19.60 o
   5   0   2        0.37       11.46     12.02 o
  -5   1   2      148.05      164.27     28.05 o
  -4   1   2      139.67      184.51     36.87 o
  -3   1   2       55.37       43.58     14.16 o
  -2   1   2     1260.16     1384.64     43.82 o
  -1   1   2     1912.38     1711.98     62.11 o
   0   1   2     2089.82     1926.64     29.79 o
   1   1   2     1898.52     1662.36     58.88 o
   2   1   2     1273.12     1133.18     34.96 o
   3   1   2       54.61       43.47     14.67 o
   4   1   2      137.82      199.28     27.42 o
   5   1   2      150.94      166.24     34.80 o
  -5   2   2       18.54       23.39      9.21 o
  -4   2   2      476.83      450.85     59.35 o
  -3   2   2      545.20      480.17     51.02 o
  -2   2   2      523.17      511.82     23.89 o
  -1   2   2    10280.43     8702.83    361.81 o
   0   2   2     1788.70     1722.68     43.45 o
   1   2   2    10281.62     8325.07    499.45 o
   2   2   2      516.55      505.41     22.61 o
   3   2   2      548.02      542.37     50.91 o
   4   2   2      479.17      455.30     41.76 o
   5   2   2       17.84       21.84     12.88 o
  -5   3   2        7.15       25.78     14.18 o
  -4   3   2       58.35      105.32     28.66 o
  -3   3   2       47.54       35.58     12.88 o
  -2   3   2      184.45      162.09     17.01 o
   0   3   2     3054.40     2968.44    136.84 o
   1   3   2      527.35      465.31     25.18 o
   2   3   2      186.98       93.58     29.65 o
   3   3   2       49.09       41.69     13.48 o
   4   3   2       57.73       66.63     18.62 o
   5   3   2        7.37       22.20     16.21 o
  -5   4   2       22.48       48.09     15.68 o
  -4   4   2       80.48      101.05     39.86 o
  -3   4   2      323.08      279.81     33.25 o
  -2   4   2      231.73      216.33     17.12 o
  -1   4   2     2388.68     2513.36    104.42 o
   0   4   2      332.06      337.54     15.68 o
   1   4   2     2409.89     2516.66    132.40 o
   2   4   2      233.02       86.37     50.12 o
   3   4   2      324.02      298.06     36.10 o
   4   4   2       80.21       82.70     18.14 o
   5   4   2       22.03       61.96     23.65 o
  -5   5   2      277.80      309.04     50.18 o
  -4   5   2       78.73       84.23     22.49 o
  -3   5   2      514.29      559.97     52.15 o
  -2   5   2     2016.61     2101.57     93.10 o
   0   5   2     3437.40     4058.08    104.07 o
   2   5   2     2016.28     2165.41    125.69 o
   3   5   2      510.16      517.25     53.45 o
   4   5   2       77.04       76.89     17.76 o
   5   5   2      279.73      289.70    122.07 o
  -5   6   2       35.61       30.74     13.94 o
  -4   6   2      487.21      534.25     56.06 o
  -3   6   2      552.34      539.73     62.33 o
  -2   6   2      438.46      402.65     25.85 o
  -1   6   2       77.88       62.92     19.53 o
   0   6   2      844.87      956.04     49.86 o
   1   6   2       72.62       74.27      9.95 o
   2   6   2      437.03      446.99     32.51 o
   3   6   2      550.77      207.30    144.38 o
   4   6   2      488.26      466.11     46.44 o
   5   6   2       35.21       50.37     31.11 o
  -5   7   2       45.79       50.88     18.28 o
  -4   7   2       16.38       20.42     10.59 o
  -3   7   2       33.09       33.21     10.12 o
  -2   7   2      636.08      313.60    156.57 o
  -1   7   2     1119.88     1131.87     92.10 o
   0   7   2     1246.44     1418.41     34.20 o
   1   7   2     1111.62     1247.71     69.96 o
   2   7   2      645.02      641.59     46.36 o
   3   7   2       32.41       36.58     11.56 o
   4   7   2       15.63       23.24     12.28 o
   5   7   2       44.96       61.10     38.76 o
  -5   8   2       13.24        7.25     12.76 o
  -4   8   2       38.90       55.28     14.35 o
  -3   8   2      227.71      232.59     51.36 o
  -2   8   2      529.57      581.40     57.61 o
  -1   8   2      472.10      522.64     30.08 o
   0   8   2      315.66      348.78     22.62 o
   1   8   2      470.07      465.88     26.30 o
   2   8   2      530.79      561.19     52.57 o
   3   8   2      226.18      229.90     37.76 o
   4   8   2       39.72       53.71     23.61 o
   5   8   2       13.19       34.14     34.94 o
  -5   9   2        2.10        3.68     13.87 o
  -4   9   2        7.23       11.22     12.81 o
  -3   9   2       73.53       78.98     19.14 o
  -2   9   2      803.21      825.17     81.48 o
  -1   9   2      131.30      127.53     19.14 o
   0   9   2        0.74        5.28      5.03 o
   1   9   2      135.14      125.51     16.68 o
   2   9   2      800.60      847.54     76.47 o
   3   9   2       71.46       67.41     18.35 o
   4   9   2        7.15       21.70     11.73 o
   5   9   2        2.34       19.80     17.53 o
  -5  10   2       58.32       50.16     32.55 o
  -4  10   2       61.29       63.86     19.96 o
  -3  10   2      361.70      392.12     58.59 o
  -2  10   2      108.93      102.04     19.26 o
  -1  10   2      519.32      615.43     62.29 o
   0  10   2      938.44     1170.90     72.14 o
   1  10   2      524.42      586.54     54.28 o
   2  10   2      107.83      108.49     20.26 o
   3  10   2      359.70      373.62     42.78 o
   4  10   2       61.10       75.34     28.50 o
   5  10   2       58.85       72.38     38.11 o
  -4  11   2        5.34        5.58     10.96 o
  -3  11   2       13.83       15.78     11.68 o
  -2  11   2      131.05      150.63     31.82 o
  -1  11   2       12.95        4.66      6.60 o
   0  11   2        9.82       13.01      8.65 o
   1  11   2       12.76        3.40      6.65 o
   2  11   2      132.04      127.68     21.80 o
   3  11   2       13.54       18.98     10.47 o
   4  11   2        5.46        6.62      8.87 o
  -4  12   2       35.21       40.49     17.19 o
  -3  12   2        9.48       22.23     14.49 o
  -2  12   2       99.65      106.42     28.90 o
  -1  12   2      625.90      663.29     85.94 o
   0  12   2      128.36      123.72     18.36 o
   1  12   2      631.38      694.94     72.27 o
   2  12   2       97.49       94.18     18.56 o
   3  12   2        9.62       15.98      8.32 o
   4  12   2       35.24       48.38     21.58 o
  -4  13   2       57.81       40.12     22.22 o
  -3  13   2       38.77       48.95     17.69 o
  -2  13   2      245.75      259.33     44.22 o
  -1  13   2      201.32      194.18     39.32 o
   0  13   2     1006.45     1163.34    130.75 o
   1  13   2      203.72      234.69     41.09 o
   2  13   2      249.56      269.78     32.50 o
   3  13   2       37.74       36.25     14.52 o
   4  13   2       58.31       85.31     29.61 o
  -4  14   2      178.20      192.43     39.98 o
  -3  14   2      234.43      261.84     37.32 o
  -2  14   2      120.90      126.30     28.72 o
  -1  14   2      462.17      494.68     58.19 o
   0  14   2      170.06      177.52     27.47 o
   1  14   2      463.69      469.20     61.59 o
   2  14   2      119.78      134.98     21.54 o
   3  14   2      235.49      250.95     35.01 o
   4  14   2      177.38      208.58     48.52 o
  -3  15   2      249.04      257.16     40.91 o
  -2  15   2      168.98      164.51     29.85 o
  -1  15   2       34.74       33.06     12.03 o
   0  15   2        0.26        4.30     11.97 o
   1  15   2       33.76       36.83     14.05 o
   2  15   2      167.34      160.14     28.04 o
   3  15   2      250.31      249.46     32.84 o
  -3  16   2        1.34       15.04     14.56 o
  -2  16   2       75.99       83.00     22.22 o
  -1  16   2       39.43       35.70     16.81 o
   0  16   2      191.11      205.40     35.93 o
   1  16   2       40.30       31.03     12.72 o
   2  16   2       74.94       79.69     20.02 o
   3  16   2        1.24       11.53     16.34 o
  -3  17   2      187.46      186.19     51.88 o
  -2  17   2       81.92       56.83     19.61 o
  -1  17   2       83.15       86.55     23.96 o
   0  17   2        9.25        9.08     13.16 o
   1  17   2       83.51       85.78     27.88 o
   2  17   2       84.00       70.70     26.25 o
   3  17   2      185.51      222.65     52.16 o
  -2  18   2       28.70       39.52     20.14 o
  -1  18   2       22.58       34.30     17.86 o
   0  18   2        0.67        1.23     12.68 o
   1  18   2       22.02       19.49     17.07 o
   2  18   2       29.45       36.00     28.87 o
  -2  19   2       83.19       79.51     35.73 o
  -1  19   2       23.91       18.89     16.71 o
   0  19   2       31.15       21.64     16.19 o
   1  19   2       23.42       19.70     20.50 o
   2  19   2       84.73       76.50     31.63 o
   0  20   2       82.20       57.58     22.88 o
   2   0   3     1329.94     1235.50     57.77 o
   3   0   3       16.72       31.02     11.79 o
   4   0   3        0.31        3.51      8.92 o
   5   0   3      130.43      132.18     32.33 o
  -5   1   3       19.20       36.07     20.31 o
  -4   1   3      225.29      236.22     42.21 o
  -3   1   3      190.52      174.01     25.29 o
  -2   1   3      273.91      301.71     23.45 o
  -1   1   3      570.78      493.85     24.44 o
   0   1   3       57.87       55.25      4.26 o
   1   1   3      568.67      495.55     13.15 o
   2   1   3      273.40      296.66     18.34 o
   3   1   3      186.92      167.46     19.70 o
   4   1   3      226.78      242.74     32.34 o
   5   1   3       19.06       38.17     25.00 o
  -5   2   3       31.78       35.10     13.12 o
  -4   2   3       46.61       78.45     39.88 o
  -3   2   3      250.33      203.48     26.36 o
  -2   2   3      230.41      214.41     17.51 o
  -1   2   3     2081.76     2012.25     66.21 o
   0   2   3    19093.14    18836.09    515.17 o
   1   2   3     2082.81     1964.31     39.21 o
   2   2   3      238.78      222.62     14.26 o
   3   2   3      246.91      234.39     25.59 o
   4   2   3       46.70       67.28     16.83 o
   5   2   3       32.41       38.63     17.46 o
  -5   3   3       19.29       24.35     14.38 o
  -4   3   3      526.49      560.02     70.62 o
  -3   3   3      130.06      122.80     19.91 o
  -2   3   3      582.10      568.10     30.16 o
  -1   3   3     1752.41     1843.50     36.10 o
   0   3   3       18.06       14.82      5.22 o
   1   3   3     1752.26     1721.69     60.92 o
   2   3   3      588.20      561.39     23.91 o
   3   3   3      131.00      148.07     18.22 o
   4   3   3      522.96      543.82     63.74 o
   5   3   3       19.19       21.73     15.02 o
  -5   4   3      155.80      173.91     35.51 o
  -4   4   3       49.49       56.34     19.32 o
  -3   4   3      571.36      531.10     55.08 o
  -2   4   3     2724.43     2562.72    109.18 o
  -1   4   3       34.59       37.00      5.71 o
   0   4   3     1116.56     1021.53     26.22 o
   1   4   3       34.73       23.62      4.95 o
   2   4   3     2726.66     2616.28    130.86 o
   3   4   3      571.04      527.76     51.09 o
   4   4   3       50.10       42.13     14.43 o
   5   4   3      154.59      191.22     52.52 o
  -5   5   3       89.42      128.55     42.20 o
  -4   5   3       18.88       20.50      8.40 o
  -3   5   3      306.33      290.69     29.64 o
  -2   5   3       23.00       18.30      6.00 o
  -1   5   3     1645.25     1727.41     45.59 o
   0   5   3       30.37       35.43      6.02 o
   1   5   3     1649.84     1647.30     91.26 o
   2   5   3       23.65       15.76      5.97 o
   3   5   3      309.60      200.27     51.15 o
   4   5   3       18.45       21.10     10.10 o
   5   5   3       89.67      209.75     90.02 o
  -5   6   3      189.74      205.32     40.34 o
  -4   6   3       72.51       72.71     15.27 o
  -3   6   3      209.64      232.77     33.96 o
  -2   6   3      740.05      751.10     44.60 o
  -1   6   3     2177.59     2549.16    114.39 o
   0   6   3     1138.59     1208.31     56.07 o
   1   6   3     2183.36     2304.88    108.18 o
   2   6   3      744.80      831.80     47.98 o
   3   6   3      207.29       69.31     72.46 o
   4   6   3       72.09       63.38     27.32 o
   5   6   3      190.11      230.69     66.10 o
  -5   7   3        2.47       12.42      8.94 o
  -4   7   3      149.87      116.68     22.94 o
  -3   7   3      156.08      143.79     20.40 o
  -2   7   3      217.34      218.20     18.34 o
  -1   7   3       37.12       40.86      9.63 o
   0   7   3      120.02      120.83     12.80 o
   1   7   3       34.82       33.39      7.64 o
   2   7   3      222.96      239.52     20.48 o
   3   7   3      153.52      178.28     24.59 o
   4   7   3      146.66      134.88     34.91 o
   5   7   3        2.41       12.63     11.07 o
  -5   8   3       17.96       25.56     16.06 o
  -4   8   3       45.12       40.05     18.74 o
  -3   8   3        3.54       18.97     12.79 o
  -2   8   3      535.04      497.47     58.96 o
  -1   8   3      327.35      346.06     46.90 o
   0   8   3      137.18      123.87     13.05 o
   1   8   3      328.64      394.83     28.77 o
   2   8   3      535.13      527.12     49.82 o
   3   8   3        3.49        8.70      7.41 o
   4   8   3       45.89       50.12     19.66 o
   5   8   3       18.07       21.43     16.14 o
  -5   9   3       27.97       24.88     21.03 o
  -4   9   3      126.60      140.15     35.98 o
  -3   9   3      200.87      148.46     34.34 o
  -2   9   3       39.97       27.29     11.77 o
  -1   9   3      649.92      333.71    181.75 o
   0   9   3     1038.99     1247.57     67.34 o
   1   9   3      653.35      697.20     43.98 o
   2   9   3       37.71       30.40      9.58 o
   3   9   3      203.41      194.56     28.31 o
   4   9   3      125.76      160.34     36.99 o
   5   9   3       28.13       16.61     17.39 o
  -5  10   3       83.05       76.99     42.78 o
  -4  10   3        4.27        9.22     10.38 o
  -3  10   3       13.53       37.07     23.98 o
  -2  10   3      503.22      474.61     53.39 o
  -1  10   3      174.94       90.65     56.91 o
   0  10   3      714.53      791.86     47.43 o
   1  10   3      172.59      197.68     24.87 o
   2  10   3      499.57      533.53     56.81 o
   3  10   3       13.36       31.05     18.82 o
   4  10   3        4.33       16.30     11.70 o
   5  10   3       84.06      101.95     54.73 o
  -4  11   3        1.63        2.04      9.87 o
  -3  11   3      184.02      172.63     32.67 o
  -2  11   3       26.64       28.92     13.85 o
  -1  11   3      989.73     1048.14    109.55 o
   0  11   3       79.88       85.44     13.97 o
   1  11   3      990.33     1012.40     97.32 o
   2  11   3       26.67       24.72     11.15 o
   3  11   3      182.60      201.43     31.23 o
   4  11   3        1.68        4.65     10.86 o
  -4  12   3       19.01       20.33     14.21 o
  -3  12   3      117.27      116.23     28.20 o
  -2  12   3      344.24      335.76     52.67 o
  -1  12   3      175.73      178.10     29.05 o
   0  12   3      190.87      220.73     28.76 o
   1  12   3      177.62      185.96     26.89 o
   2  12   3      345.45      377.17     41.84 o
   3  12   3      116.62      120.22     25.95 o
   4  12   3       19.01       31.44     22.87 o
  -4  13   3      104.40      111.67     29.10 o
  -3  13   3        5.58        4.61     12.42 o
  -2  13   3      221.31      215.31     40.14 o
  -1  13   3      613.56      574.17     78.91 o
   0  13   3       68.22       74.24     17.54 o
   1  13   3      611.45      598.25     66.90 o
   2  13   3      224.02      228.86     35.83 o
   3  13   3        5.42        6.23      8.81 o
   4  13   3      103.57      116.60     33.08 o
  -4  14   3        0.83       19.45     22.04 o
  -3  14   3       13.00       23.11     17.52 o
  -2  14   3      176.53      189.48     37.31 o
  -1  14   3       73.91       60.07     20.46 o
   0  14   3      928.86     1071.16    110.02 o
   1  14   3       74.33       60.56     14.71 o
   2  14   3      173.66      195.21     32.17 o
   3  14   3       12.72       33.22     15.07 o
   4  14   3        0.91       16.90     16.79 o
  -3  15   3       14.27       13.63     14.32 o
  -2  15   3       23.97       36.25     17.32 o
  -1  15   3       72.58       58.17     15.84 o
   0  15   3       25.34       14.64      9.47 o
   1  15   3       75.86       73.41     18.37 o
   2  15   3       24.86       16.56     13.03 o
   3  15   3       14.00       20.52     10.29 o
  -3  16   3      222.31      236.82     44.10 o
  -2  16   3       12.67       12.40     10.96 o
  -1  16   3       45.42       33.20     15.40 o
   0  16   3        0.06        4.51     11.51 o
   1  16   3       44.46       35.91     14.99 o
   2  16   3       12.44        9.63     13.77 o
   3  16   3      223.05      274.17     42.58 o
  -3  17   3       32.49       39.22     19.93 o
  -2  17   3       49.40       49.67     23.18 o
  -1  17   3      164.88      166.16     29.15 o
   0  17   3      111.39      100.83     24.67 o
   1  17   3      163.16      143.85     24.22 o
   2  17   3       49.46       46.17     20.77 o
   3  17   3       33.66       52.92     25.50 o
  -2  18   3       27.93       24.70     16.49 o
  -1  18   3       45.99       45.75     20.58 o
   0  18   3      354.16      380.99     51.28 o
   1  18   3       46.47       36.52     18.44 o
   2  18   3       27.81       22.26     24.34 o
  -1  19   3       27.10       18.45     15.99 o
   0  19   3        0.06        3.98     13.55 o
   1  19   3       27.23       34.76     25.97 o
   0  20   3       53.51       46.09     21.23 o
   0   0   4     3903.82     4131.27     92.56 o
   2   0   4       77.83       79.86      8.67 o
   3   0   4        6.63        4.10      4.27 o
   4   0   4      230.93      246.12     32.89 o
   5   0   4       34.71       52.02     23.42 o
  -5   1   4       95.77       96.97     26.59 o
  -4   1   4      200.44      218.91     35.33 o
  -3   1   4      468.82      436.14     49.23 o
  -2   1   4      291.26      289.36     17.35 o
  -1   1   4     2193.68     2149.13     46.45 o
   0   1   4     1681.95     1672.52     31.09 o
   1   1   4     2182.19     2077.57     54.81 o
   2   1   4      296.30      310.78     18.66 o
   3   1   4      468.12      441.23     42.61 o
   4   1   4      198.76      231.74     32.66 o
   5   1   4       94.31       96.97     38.09 o
  -5   2   4       78.19       79.96     23.16 o
  -4   2   4      153.62      161.30     37.13 o
  -3   2   4      117.04      111.88     20.26 o
  -2   2   4      460.43      475.30     28.88 o
  -1   2   4      104.61       97.21     10.38 o
   0   2   4      181.47      121.98     15.97 o
   1   2   4      102.31       86.12      5.82 o
   2   2   4      469.24      485.30     21.19 o
   3   2   4      114.82      128.24     16.65 o
   4   2   4      153.55      173.17     26.75 o
   5   2   4       76.97       80.51     28.03 o
  -5   3   4       25.28       29.46     12.79 o
  -4   3   4      186.87      196.12     34.60 o
  -3   3   4      511.80      428.74     45.48 o
  -2   3   4      855.94      796.21     40.03 o
  -1   3   4      752.82      849.17     25.44 o
   0   3   4     2218.23     2078.86     51.76 o
   1   3   4      753.93      784.67     21.31 o
   2   3   4      839.20      811.31     30.87 o
   3   3   4      511.27      473.56     41.25 o
   4   3   4      188.03      205.29     36.96 o
   5   3   4       25.16       57.37     43.84 o
  -5   4   4        8.09       19.00     11.50 o
  -4   4   4      189.43      198.89     26.33 o
  -3   4   4       39.88       28.76     10.84 o
  -2   4   4      651.11      622.17     33.29 o
  -1   4   4     1082.99     1093.14     33.93 o
   0   4   4      906.40      951.66     24.51 o
   1   4   4     1079.60     1203.30     84.58 o
   2   4   4      659.59      622.62     26.10 o
   3   4   4       41.10       40.91      9.63 o
   4   4   4      188.75      195.01     26.60 o
   5   4   4        8.42       12.71     22.38 o
  -5   5   4       93.10       99.84     28.07 o
  -4   5   4      134.51      129.16     23.94 o
  -3   5   4      285.12      254.05     32.32 o
  -2   5   4      344.33      335.83     27.98 o
  -1   5   4      459.77      541.04     19.50 o
   0   5   4       83.05       75.34      8.17 o
   1   5   4      458.80      555.13     48.76 o
   2   5   4      345.65      336.55     23.51 o
   3   5   4      289.93      317.67     34.69 o
   4   5   4      135.10      137.81     29.29 o
   5   5   4       93.33      114.29     34.62 o
  -5   6   4       21.27       20.22     14.77 o
  -4   6   4       57.31       53.35     14.10 o
  -3   6   4      116.10       93.80     17.00 o
  -2   6   4       97.07       87.92     12.08 o
  -1   6   4      688.88      812.75     35.23 o
   0   6   4      438.99      508.38     19.85 o
   1   6   4      701.78      755.21     50.83 o
   2   6   4       96.28       55.18     15.61 o
   3   6   4      114.96      106.53     17.81 o
   4   6   4       57.97       63.45     21.66 o
   5   6   4       20.92       72.62     54.03 o
  -5   7   4       75.42       79.53     29.48 o
  -4   7   4       47.97       61.82     15.88 o
  -3   7   4      572.10      553.45     58.97 o
  -2   7   4      746.85      694.41     61.76 o
  -1   7   4      146.66      165.61     13.48 o
   0   7   4      295.84      301.34     18.37 o
   1   7   4      148.70      133.53     13.12 o
   2   7   4      741.92      776.35     76.07 o
   3   7   4      567.09      473.21     76.85 o
   4   7   4       46.91       61.02     24.95 o
   5   7   4       76.61      106.76     54.16 o
  -5   8   4       66.96       61.84     20.88 o
  -4   8   4      193.37      191.35     26.70 o
  -3   8   4      117.73      101.27     22.55 o
  -2   8   4      297.92      311.86     44.46 o
  -1   8   4       86.28       87.33     14.25 o
   0   8   4     1160.99     1352.36     52.43 o
   1   8   4       85.59       87.68     12.24 o
   2   8   4      295.47      321.96     37.36 o
   3   8   4      117.81       58.84     71.84 o
   4   8   4      194.69      236.26     41.43 o
   5   8   4       67.38       79.80     38.85 o
  -5   9   4       31.58       23.94     15.28 o
  -4   9   4       22.01       25.86     13.81 o
  -3   9   4      171.01      162.89     28.12 o
  -2   9   4      280.92      252.56     33.70 o
  -1   9   4       41.44       48.98     11.97 o
   0   9   4       82.80       84.09     12.95 o
   1   9   4       39.82       46.41     10.74 o
   2   9   4      278.21      319.00     39.19 o
   3   9   4      174.64      163.71     29.82 o
   4   9   4       21.86       40.50     18.83 o
   5   9   4       32.18       38.62     24.53 o
  -5  10   4        0.87        8.44     12.40 o
  -4  10   4      103.09       97.44     25.49 o
  -3  10   4      319.24      275.04     34.39 o
  -2  10   4       22.27       12.74      8.83 o
  -1  10   4      800.81      823.61     89.51 o
   0  10   4        4.44        3.65      3.37 o
   1  10   4      804.27      891.72     80.33 o
   2  10   4       21.19       14.40      9.97 o
   3  10   4      318.56      309.95     43.37 o
   4  10   4      101.91      106.63     34.81 o
   5  10   4        0.82       22.28     27.99 o
  -4  11   4       15.44       16.95     14.26 o
  -3  11   4      378.05      415.28     51.96 o
  -2  11   4      341.49      254.90     41.30 o
  -1  11   4      221.23      232.66     33.42 o
   0  11   4      515.74      539.31     55.12 o
   1  11   4      222.00      245.41     29.42 o
   2  11   4      344.59      374.24     55.23 o
   3  11   4      375.18      432.71     54.16 o
   4  11   4       14.81       13.50     12.89 o
  -4  12   4       49.53       65.19     29.42 o
  -3  12   4       30.60       35.47     17.82 o
  -2  12   4      370.22      351.38     54.59 o
  -1  12   4      702.88      559.47    106.12 o
   0  12   4      135.99      122.28     21.19 o
   1  12   4      701.18      769.28     83.45 o
   2  12   4      369.79      399.09     47.60 o
   3  12   4       29.92       31.30     14.98 o
   4  12   4       49.95       52.16     27.79 o
  -4  13   4        9.96        0.60     16.45 o
  -3  13   4       66.99       52.13     19.44 o
  -2  13   4      103.80      113.54     28.07 o
  -1  13   4      497.41      145.95    149.54 o
   0  13   4       51.22       64.76     16.94 o
   1  13   4      492.24      513.89     53.70 o
   2  13   4      104.37      124.12     21.27 o
   3  13   4       65.80       65.04     19.76 o
   4  13   4       10.10       22.71     14.12 o
  -4  14   4       59.71       45.90     24.94 o
  -3  14   4       92.81       79.86     25.30 o
  -2  14   4       50.41       45.92     18.41 o
  -1  14   4       43.51       39.42     17.73 o
   0  14   4       98.18      108.02     21.45 o
   1  14   4       43.57       42.60     14.35 o
   2  14   4       51.56       59.95     19.19 o
   3  14   4       93.06       89.82     24.22 o
   4  14   4       60.04       67.22     30.16 o
  -3  15   4       42.66       35.46     16.87 o
  -2  15   4       32.70       31.13     14.97 o
  -1  15   4      122.91      118.66     29.25 o
   0  15   4      754.49      822.57     70.59 o
   1  15   4      124.41      126.08     21.60 o
   2  15   4       33.69       29.96     14.38 o
   3  15   4       42.65       43.32     22.13 o
  -3  16   4       22.77       16.16     14.33 o
  -2  16   4       84.31       89.49     27.94 o
  -1  16   4      193.21      166.02     32.96 o
   0  16   4        1.49        4.63     11.88 o
   1  16   4      195.46      175.06     27.04 o
   2  16   4       84.81       87.91     22.37 o
   3  16   4       22.82       34.47     17.38 o
  -3  17   4       20.23       17.70     15.25 o
  -2  17   4        1.17        7.75     12.18 o
  -1  17   4       42.55       43.37     19.71 o
   0  17   4       16.60       13.65     15.33 o
   1  17   4       41.84       31.35     13.95 o
   2  17   4        1.13        3.69     12.21 o
   3  17   4       19.83       16.04     24.79 o
  -2  18   4       69.46       66.86     24.71 o
  -1  18   4       56.11       56.40     23.51 o
   0  18   4      128.18      102.27     29.65 o
   1  18   4       54.70       38.85     21.44 o
   2  18   4       68.18       76.30     29.82 o
  -1  19   4       20.53        9.43     15.56 o
   0  19   4      169.40      130.67     32.72 o
   1  19   4       20.97       19.52     19.06 o
   1   0   5        3.37       -1.99      1.99 o
   2   0   5      184.89       69.34     38.48 o
   3   0   5      620.56      601.68     71.22 o
   4   0   5      563.03      556.86     71.77 o
   5   0   5       80.92      111.83     34.58 o
  -5   1   5       48.21       60.09     22.90 o
  -4   1   5      170.93      201.78     36.24 o
  -3   1   5      265.20      202.78     30.98 o
  -2   1   5     1021.66      992.94     74.32 o
  -1   1   5      249.01      251.99     10.11 o
   0   1   5     1996.41     1853.69     52.01 o
   1   1   5      255.55      243.36     10.10 o
   2   1   5     1014.02     1033.06     42.06 o
   3   1   5      267.55      259.48     28.19 o
   4   1   5      171.76      210.93     31.71 o
   5   1   5       47.42       59.19     23.59 o
  -5   2   5       11.47       70.59     60.00 o
  -4   2   5       32.76       30.81     13.72 o
  -3   2   5      279.57      239.81     32.90 o
  -2   2   5     2408.98     2352.12    119.54 o
  -1   2   5      488.59      472.25     23.44 o
   0   2   5       15.94        2.72      3.91 o
   1   2   5      493.78      437.59     13.51 o
   2   2   5     2425.55     2591.44    100.30 o
   3   2   5      279.31      307.89     31.79 o
   4   2   5       33.69       42.52     13.32 o
   5   2   5       11.21       25.50     15.99 o
  -5   3   5      136.61      132.49     41.69 o
  -4   3   5       15.25       24.19     15.33 o
  -3   3   5      170.74      137.27     23.80 o
  -2   3   5      349.42      327.97     23.03 o
  -1   3   5      268.53      319.19     17.83 o
   0   3   5      926.18      943.27     30.46 o
   1   3   5      269.79      284.38     13.44 o
   2   3   5      346.66      341.90     18.89 o
   3   3   5      169.50      149.36     21.83 o
   4   3   5       15.77       13.23      8.76 o
   5   3   5      138.70      136.15     39.87 o
  -5   4   5        2.98        1.07      8.58 o
  -4   4   5      437.62      404.20     50.64 o
  -3   4   5      360.68      308.33     39.98 o
  -2   4   5      271.34      244.22     21.73 o
  -1   4   5       39.67       43.63      7.92 o
   0   4   5     1130.49     1252.76     29.41 o
   1   4   5       42.42       55.08      7.98 o
   2   4   5      265.71      262.78     24.61 o
   3   4   5      360.63      341.85     38.74 o
   4   4   5      437.00      461.33     67.69 o
   5   4   5        2.81        8.73     11.86 o
  -5   5   5        2.27        5.26     12.33 o
  -4   5   5       64.18       72.75     19.45 o
  -3   5   5      297.09      295.58     35.66 o
  -2   5   5      208.95      216.82     20.53 o
  -1   5   5      402.13      448.41     23.69 o
   0   5   5      679.63      729.36     23.65 o
   1   5   5      392.71      374.39     21.43 o
   2   5   5      205.41      227.49     23.27 o
   3   5   5      293.56      308.53     40.90 o
   4   5   5       63.37       79.04     24.53 o
   5   5   5        2.36       15.34     13.10 o
  -5   6   5       65.43       56.83     19.01 o
  -4   6   5      110.71      112.11     18.19 o
  -3   6   5      110.56       97.85     17.45 o
  -2   6   5      707.77      656.95     40.83 o
  -1   6   5       56.43       57.62      9.19 o
   0   6   5      388.74      421.64     22.62 o
   1   6   5       58.25       61.42     10.17 o
   2   6   5      708.63      698.79     56.33 o
   3   6   5      113.48      130.53     26.69 o
   4   6   5      112.47      122.75     33.34 o
   5   6   5       64.92       79.25     29.41 o
  -5   7   5       86.79       91.45     32.79 o
  -4   7   5       96.60      102.88     22.17 o
  -3   7   5      232.95      257.64     37.74 o
  -2   7   5      210.72      204.50     23.50 o
  -1   7   5      362.26      408.59     27.38 o
   0   7   5      610.16      638.16     30.23 o
   1   7   5      361.37      368.32     25.41 o
   2   7   5      213.41       89.68     63.23 o
   3   7   5      230.87      263.40     44.10 o
   4   7   5       98.86      109.07     30.28 o
   5   7   5       88.44      118.01     49.38 o
  -5   8   5       12.91       16.36     15.81 o
  -4   8   5        9.25       11.01     12.44 o
  -3   8   5     1035.89     1015.49    100.89 o
  -2   8   5      989.41      964.06    110.28 o
  -1   8   5      181.10      202.27     18.27 o
   0   8   5      591.77      689.06     41.44 o
   1   8   5      188.80      195.84     20.43 o
   2   8   5      984.75     1055.80    109.99 o
   3   8   5     1033.82     1076.89    129.06 o
   4   8   5        9.13       28.31     19.06 o
   5   8   5       12.86       20.81     20.48 o
  -5   9   5       40.72       46.92     20.07 o
  -4   9   5      113.62       98.88     26.01 o
  -3   9   5      171.55      168.69     27.78 o
  -2   9   5      802.65      806.83     85.05 o
  -1   9   5      271.71      325.45     37.48 o
   0   9   5       54.22       49.32     10.54 o
   1   9   5      271.80      292.53     30.82 o
   2   9   5      800.79      910.29     96.07 o
   3   9   5      169.49       60.54     56.94 o
   4   9   5      112.06      129.96     30.44 o
   5   9   5       40.12       54.07     36.23 o
  -4  10   5       24.67       27.90     14.24 o
  -3  10   5      113.45      118.03     22.20 o
  -2  10   5      397.55      383.11     48.24 o
  -1  10   5       17.56        7.60      9.71 o
   0  10   5       45.05       36.80      9.74 o
   1  10   5       18.19       10.44      7.66 o
   2  10   5      399.47      460.95     57.13 o
   3  10   5      111.71      135.78     25.07 o
   4  10   5       24.51       25.52     16.93 o
  -4  11   5       10.53        7.94     10.15 o
  -3  11   5       44.02       57.38     21.08 o
  -2  11   5      473.02      485.71     64.61 o
  -1  11   5      233.57      234.37     34.82 o
   0  11   5      455.14      485.20     49.27 o
   1  11   5      239.53      244.89     32.68 o
   2  11   5      472.95      547.23     78.55 o
   3  11   5       43.76       34.88     15.01 o
   4  11   5       10.88       13.21     13.77 o
  -4  12   5      135.11      127.09     28.88 o
  -3  12   5       64.21       49.54     19.67 o
  -2  12   5       74.10       35.66     15.30 o
  -1  12   5       48.04       51.06     18.45 o
   0  12   5      254.16      278.39     37.58 o
   1  12   5       49.95       55.03     13.40 o
   2  12   5       76.16       79.53     24.18 o
   3  12   5       62.63       51.82     21.28 o
   4  12   5      134.60      140.95     36.34 o
  -4  13   5       95.80      100.74     29.57 o
  -3  13   5       28.22       40.39     18.31 o
  -2  13   5       61.72       61.07     20.90 o
  -1  13   5       38.12       31.01     12.82 o
   0  13   5      132.08      117.11     21.83 o
   1  13   5       38.28       35.17     11.78 o
   2  13   5       61.88       54.56     17.15 o
   3  13   5       27.42       41.95     22.13 o
   4  13   5       97.15       99.43     30.18 o
  -4  14   5       57.74       39.64     16.13 o
  -3  14   5       20.37       16.50     12.34 o
  -2  14   5       57.61       59.20     19.37 o
  -1  14   5      148.16      147.86     31.63 o
   0  14   5      120.83      142.06     24.70 o
   1  14   5      152.82      155.73     27.11 o
   2  14   5       57.88       67.49     21.14 o
   3  14   5       20.53       43.63     24.04 o
   4  14   5       57.47       61.50     25.80 o
  -3  15   5       29.08       21.76     13.84 o
  -2  15   5       37.68       33.41     16.27 o
  -1  15   5       41.92       45.92     19.61 o
   0  15   5        1.71        1.07      8.04 o
   1  15   5       42.22       36.39     13.72 o
   2  15   5       37.84       29.07     15.44 o
   3  15   5       28.42       35.38     20.22 o
  -3  16   5       58.12       59.00     21.39 o
  -2  16   5        7.66        7.61      9.85 o
  -1  16   5       18.22       19.19     12.98 o
   0  16   5       30.85       26.12     16.27 o
   1  16   5       18.26       19.98     12.06 o
   2  16   5        7.75        5.46     10.36 o
   3  16   5       58.06       55.35     25.74 o
  -2  17   5       52.47       58.20     23.16 o
  -1  17   5       23.73       19.22     15.69 o
   0  17   5       14.98        3.64     12.24 o
   1  17   5       23.68       15.91     13.41 o
   2  17   5       53.79       45.35     19.37 o
  -2  18   5       43.11       55.54     24.85 o
  -1  18   5      162.33      139.00     33.27 o
   0  18   5       29.44       20.46     16.47 o
   1  18   5      163.23      147.84     38.55 o
   2  18   5       42.62       72.03     36.70 o
  -1  19   5       23.13       19.93     16.83 o
   0  19   5       14.37        9.69     19.70 o
   1  19   5       23.15        8.82     19.72 o
   0   0   6     1340.65     1280.81     40.02 o
   1   0   6      378.85      421.47     57.73 o
   2   0   6     1021.02      641.03    254.44 o
   3   0   6        9.58        6.11      4.37 o
   4   0   6      153.58      134.40     27.81 o
   5   0   6      131.16      137.05     37.54 o
  -5   1   6       39.99       35.49     14.73 o
  -4   1   6      227.95      235.46     41.39 o
  -3   1   6       72.50       60.09     16.69 o
  -2   1   6      302.19      265.45     22.81 o
  -1   1   6      678.49      652.80     18.34 o
   0   1   6     2107.19     2351.89     59.47 o
   1   1   6      681.11      695.75     21.38 o
   2   1   6      307.78      316.71     24.19 o
   3   1   6       73.09       70.56     19.96 o
   4   1   6      230.68      248.51     35.99 o
   5   1   6       39.63       31.94     18.79 o
  -5   2   6      147.16      162.16     35.07 o
  -4   2   6       17.56        9.45      9.69 o
  -3   2   6      802.64      688.76     81.04 o
  -2   2   6      817.16      699.27    109.21 o
  -1   2   6      879.70      914.87     24.20 o
   0   2   6      145.21      140.98      9.67 o
   1   2   6      884.24      859.59     24.54 o
   2   2   6      817.57      815.68     47.09 o
   3   2   6      802.72      736.25     70.01 o
   4   2   6       17.25       10.60      9.17 o
   5   2   6      148.05      160.32     37.11 o
  -5   3   6        9.23       19.06     18.33 o
  -4   3   6      129.95      137.82     27.20 o
  -3   3   6      113.96      119.69     22.47 o
  -2   3   6      185.78      159.92     20.14 o
  -1   3   6      253.06      239.51     20.04 o
   0   3   6     2474.53     2667.50    169.26 o
   1   3   6      254.75      225.20     13.24 o
   2   3   6      186.16      188.01     19.16 o
   3   3   6      114.18      120.70     16.45 o
   4   3   6      130.85      128.77     27.96 o
   5   3   6        9.16       19.21     28.85 o
  -5   4   6      111.45      106.78     32.03 o
  -4   4   6       18.13       14.04     11.76 o
  -3   4   6       73.30       44.99     14.56 o
  -2   4   6      595.70      554.38     42.04 o
  -1   4   6      409.84      429.22     25.87 o
   0   4   6       36.31       66.56      9.72 o
   1   4   6      413.19      414.27     22.01 o
   2   4   6      604.37      671.51     47.34 o
   3   4   6       73.98       68.61     18.88 o
   4   4   6       17.96       30.54     16.93 o
   5   4   6      112.14      119.41     29.30 o
  -5   5   6       17.17       14.44     16.00 o
  -4   5   6      104.74      102.93     20.97 o
  -3   5   6       73.11       71.47     16.79 o
  -2   5   6      104.96       94.32     14.16 o
  -1   5   6       45.52       44.17      5.17 o
   0   5   6      506.30      562.51     27.18 o
   1   5   6       46.67       29.07     14.52 o
   2   5   6      104.75       97.77     13.24 o
   3   5   6       73.35       85.84     20.08 o
   4   5   6      103.25      104.45     24.35 o
   5   5   6       16.99       12.80     11.46 o
  -5   6   6        6.79        7.67     17.15 o
  -4   6   6       22.21       15.74     12.04 o
  -3   6   6      389.75      347.35     43.95 o
  -2   6   6     1210.25     1163.06     99.66 o
  -1   6   6      368.76      382.56     27.28 o
   0   6   6       62.63       84.44     10.30 o
   1   6   6      366.31      335.62     24.20 o
   2   6   6     1210.62     1283.72    120.90 o
   3   6   6      386.97      414.44     58.96 o
   4   6   6       22.75       21.21     20.19 o
   5   6   6        6.62       16.00     12.32 o
  -5   7   6        0.63       -0.22     23.20 o
  -4   7   6      126.05      136.13     24.06 o
  -3   7   6      202.19      172.44     28.72 o
  -2   7   6       53.84       46.10      9.96 o
  -1   7   6      140.58      127.79     15.01 o
   0   7   6      146.42      134.00     14.92 o
   1   7   6      139.17      121.58     13.04 o
   2   7   6       53.97       67.23     14.97 o
   3   7   6      201.43      202.62     36.71 o
   4   7   6      125.21      161.80     32.86 o
   5   7   6        0.62       24.45     19.72 o
  -5   8   6      159.79      162.17     33.07 o
  -4   8   6       11.16       13.25     11.13 o
  -3   8   6      113.52      102.27     21.78 o
  -2   8   6       32.77       30.51     12.24 o
  -1   8   6       60.95       65.67     12.11 o
   0   8   6       24.58       29.65      7.79 o
   1   8   6       62.45       64.52     10.78 o
   2   8   6       32.56       11.22     10.15 o
   3   8   6      113.06      117.42     31.34 o
   4   8   6       10.90       22.09     13.69 o
   5   8   6      160.00      196.76     63.83 o
  -5   9   6       29.13       31.59     18.33 o
  -4   9   6       40.44       44.42     16.28 o
  -3   9   6      283.25      294.18     39.08 o
  -2   9   6       88.93       69.66     20.78 o
  -1   9   6      778.44      768.01     74.61 o
   0   9   6      168.03      146.47     19.42 o
   1   9   6      784.74      818.62     72.35 o
   2   9   6       90.84       90.23     19.59 o
   3   9   6      279.10      344.84     55.19 o
   4   9   6       39.39       48.61     17.63 o
   5   9   6       29.11       34.83     24.12 o
  -4  10   6        1.04        7.13     10.81 o
  -3  10   6        7.46       10.32     10.62 o
  -2  10   6      706.95      684.36     80.82 o
  -1  10   6        5.13        1.39      6.55 o
   0  10   6      684.08      707.75     68.38 o
   1  10   6        4.90        4.19      7.26 o
   2  10   6      702.32      801.06     95.05 o
   3  10   6        7.98       16.04     14.02 o
   4  10   6        0.96       12.56     13.52 o
  -4  11   6       80.75       96.80     25.66 o
  -3  11   6        7.90        6.62      9.47 o
  -2  11   6       53.94       35.38     12.54 o
  -1  11   6       54.92       54.08     17.00 o
   0  11   6       30.09       24.30      8.87 o
   1  11   6       54.77       62.48     14.57 o
   2  11   6       52.57       38.50     17.54 o
   3  11   6        8.09       10.28     15.77 o
   4  11   6       80.78       85.84     28.20 o
  -4  12   6       33.96       34.89     18.05 o
  -3  12   6       45.75       35.38     19.11 o
  -2  12   6      145.75      144.99     25.52 o
  -1  12   6       75.19       59.90     16.04 o
   0  12   6      257.13      254.76     33.75 o
   1  12   6       75.93       67.97     14.67 o
   2  12   6      148.45      187.91     33.52 o
   3  12   6       44.87       48.86     17.93 o
   4  12   6       34.36       40.65     21.79 o
  -4  13   6       12.48       11.95     11.80 o
  -3  13   6       90.68       71.84     22.67 o
  -2  13   6       12.24        8.30     11.10 o
  -1  13   6      668.41      706.99     64.00 o
   0  13   6      171.15      141.83     25.81 o
   1  13   6      679.77      731.99     63.22 o
   2  13   6       11.91       13.33     12.85 o
   3  13   6       92.26      100.05     30.08 o
   4  13   6       12.52       15.92     13.76 o
  -3  14   6      170.54      175.68     35.77 o
  -2  14   6       84.81       81.64     23.70 o
  -1  14   6        7.65        7.09      8.98 o
   0  14   6        1.13        0.20      8.16 o
   1  14   6        8.00        4.93      7.39 o
   2  14   6       85.75       92.96     22.10 o
   3  14   6      169.74      212.68     40.62 o
  -3  15   6       42.86       40.99     19.09 o
  -2  15   6       47.51       35.40     18.15 o
  -1  15   6       58.95       62.28     21.62 o
   0  15   6       20.94       13.42      9.40 o
   1  15   6       57.62       63.27     19.25 o
   2  15   6       47.26       48.03     16.08 o
   3  15   6       42.96       49.97     24.26 o
  -3  16   6       64.70       39.02     18.42 o
  -2  16   6       32.83       33.12     19.15 o
  -1  16   6       69.94       65.23     21.81 o
   0  16   6      182.04      151.74     24.66 o
   1  16   6       70.18       64.55     26.07 o
   2  16   6       31.35       29.12     16.39 o
   3  16   6       65.02       79.26     27.86 o
  -2  17   6       58.23       51.18     22.64 o
  -1  17   6        9.07        7.33     13.55 o
   0  17   6       51.24       51.62     20.39 o
   1  17   6        8.86        8.67     13.99 o
   2  17   6       59.64       56.94     22.90 o
  -2  18   6        4.23        8.66     13.41 o
  -1  18   6       35.26       13.95     14.09 o
   0  18   6       37.44       35.39     19.75 o
   1  18   6       35.60       30.68     23.69 o
   2  18   6        4.57        8.55     22.20 o
  -1  19   6       50.50       53.11     23.97 o
   0  19   6        0.06        3.14     15.20 o
   1  19   6       50.63       39.43     25.81 o
   1   0   7       25.38       20.27      5.61 o
   2   0   7       84.96      110.88     19.22 o
   3   0   7        3.04        5.70      6.25 o
   4   0   7       34.17       39.59     14.23 o
   5   0   7        0.55        5.74      9.92 o
  -5   1   7       35.92       39.43     18.30 o
  -4   1   7       64.46       46.55     18.34 o
  -3   1   7       60.74       57.03     16.05 o
  -2   1   7      315.11      290.71     33.19 o
  -1   1   7     1827.18     1985.23     68.22 o
   0   1   7      533.07      503.49     20.87 o
   1   1   7     1838.47     2102.02     73.12 o
   2   1   7      310.44      285.76     22.38 o
   3   1   7       60.71       59.76     17.50 o
   4   1   7       65.18       42.62     15.10 o
   5   1   7       36.55       45.17     19.74 o
  -5   2   7        6.03       15.52     14.63 o
  -4   2   7      116.98      113.03     25.47 o
  -3   2   7       95.43       86.30     19.67 o
  -2   2   7      113.61       89.31     13.07 o
  -1   2   7     1285.70     1411.86     58.15 o
   0   2   7      228.75      234.45     13.31 o
   1   2   7     1275.91     1392.32     76.87 o
   2   2   7      115.90      122.46     14.33 o
   3   2   7       97.64       92.31     16.32 o
   4   2   7      117.43      133.96     30.90 o
   5   2   7        6.15       19.07     19.07 o
  -5   3   7      140.72      145.29     29.85 o
  -4   3   7       28.48       27.90     11.96 o
  -3   3   7      477.39      424.98     56.62 o
  -2   3   7      932.79      929.08     66.25 o
  -1   3   7      521.40      531.79     26.85 o
   0   3   7       66.61       77.46      9.65 o
   1   3   7      522.20      539.82     28.10 o
   2   3   7      928.52      943.78     62.68 o
   3   3   7      483.57      475.49     64.97 o
   4   3   7       28.53       34.67     16.90 o
   5   3   7      139.23      150.25     36.31 o
  -5   4   7        6.50       25.07     35.98 o
  -4   4   7       53.48       51.00     15.60 o
  -3   4   7      402.84      370.27     51.18 o
  -2   4   7      540.64      470.82     54.55 o
  -1   4   7     1300.80     1508.07     71.29 o
   0   4   7       11.33        8.14      6.37 o
   1   4   7     1312.00     1464.49     79.83 o
   2   4   7      546.20      555.88     56.98 o
   3   4   7      406.04      447.22     50.04 o
   4   4   7       51.95       53.16     19.12 o
   5   4   7        6.38       35.69     28.40 o
  -5   5   7        6.75        9.43     12.07 o
  -4   5   7       20.66       17.18     11.28 o
  -3   5   7      266.95      226.35     36.19 o
  -2   5   7     1040.50      914.30     87.55 o
  -1   5   7      248.68      256.54     24.98 o
   0   5   7      598.78      582.90     32.32 o
   1   5   7      251.96      144.75     56.99 o
   2   5   7     1042.57     1072.08    103.33 o
   3   5   7      264.90      277.21     46.45 o
   4   5   7       21.10       18.04     13.45 o
   5   5   7        6.73       14.44     21.39 o
  -5   6   7       27.78       22.31     14.06 o
  -4   6   7      278.32      266.08     31.82 o
  -3   6   7        8.52        8.33      9.63 o
  -2   6   7       25.69       28.40      9.12 o
  -1   6   7      816.27      891.55     52.75 o
   0   6   7       46.76       77.28     10.88 o
   1   6   7      814.94      758.86     97.55 o
   2   6   7       26.04       26.80      9.61 o
   3   6   7        9.11       18.08     14.44 o
   4   6   7      275.95      302.16     39.04 o
   5   6   7       27.91       30.09     23.39 o
  -5   7   7       88.26       92.14     35.16 o
  -4   7   7       13.00       11.67     13.28 o
  -3   7   7      197.95      164.33     33.00 o
  -2   7   7      107.17       95.27     17.10 o
  -1   7   7       30.21       23.74      7.87 o
   0   7   7        1.96        2.06      4.37 o
   1   7   7       30.75       23.93      7.94 o
   2   7   7      107.25      106.26     18.82 o
   3   7   7      194.23      192.98     34.75 o
   4   7   7       12.65       26.44     28.97 o
   5   7   7       87.15      108.56     41.69 o
  -5   8   7        4.85        0.15     18.22 o
  -4   8   7       70.29       63.12     18.24 o
  -3   8   7      107.65      105.74     23.14 o
  -2   8   7      119.59      124.02     25.35 o
  -1   8   7      476.52      443.81     42.70 o
   0   8   7       11.55        3.34      4.70 o
   1   8   7      472.43      455.75     42.86 o
   2   8   7      117.60      146.17     25.06 o
   3   8   7      106.37      113.74     26.17 o
   4   8   7       70.54       85.18     37.39 o
   5   8   7        4.94        2.87     13.37 o
  -4   9   7        7.97       13.22     12.00 o
  -3   9   7        3.58        3.33     11.29 o
  -2   9   7      382.88      367.46     51.64 o
  -1   9   7      351.29      327.84     34.85 o
   0   9   7      185.40      168.04     21.25 o
   1   9   7      348.51      318.34     34.52 o
   2   9   7      384.20      206.42    103.68 o
   3   9   7        3.51        5.82     11.61 o
   4   9   7        7.65        9.52     13.04 o
  -4  10   7       61.69       64.76     22.61 o
  -3  10   7       79.18       67.61     18.30 o
  -2  10   7       76.66       65.69     17.72 o
  -1  10   7      209.79      214.14     30.50 o
   0  10   7       18.94       17.96      8.14 o
   1  10   7      208.56      205.22     26.71 o
   2  10   7       79.36       64.52     16.55 o
   3  10   7       78.71       90.34     27.39 o
   4  10   7       63.00       72.99     39.39 o
  -4  11   7       23.71       15.47     13.46 o
  -3  11   7       60.94       47.41     16.46 o
  -2  11   7      148.81      141.08     26.38 o
  -1  11   7      698.69      686.80     89.56 o
   0  11   7       56.71       56.89     13.89 o
   1  11   7      698.37      710.32     83.16 o
   2  11   7      146.61      185.44     28.55 o
   3  11   7       61.58       66.36     21.49 o
   4  11   7       23.75       25.48     25.24 o
  -4  12   7       82.46       81.99     26.14 o
  -3  12   7       83.90       62.55     21.20 o
  -2  12   7        2.22        3.60      8.54 o
  -1  12   7      125.24      109.61     21.61 o
   0  12   7      129.45      102.72     21.58 o
   1  12   7      123.10      130.26     29.00 o
   2  12   7        1.97        3.05      9.35 o
   3  12   7       84.13       88.17     26.89 o
   4  12   7       82.13       85.86     40.81 o
  -4  13   7        0.22        7.13     13.30 o
  -3  13   7      123.83      127.96     34.82 o
  -2  13   7       37.44       23.07     15.43 o
  -1  13   7       29.07       22.33     11.06 o
   0  13   7      694.14      640.49     73.61 o
   1  13   7       29.78       20.29     14.04 o
   2  13   7       38.35       28.48     13.56 o
   3  13   7      123.75      165.92     41.48 o
   4  13   7        0.25        2.18     13.04 o
  -3  14   7       80.24       74.15     23.97 o
  -2  14   7       31.84       24.32     14.68 o
  -1  14   7      375.32      333.73     47.28 o
   0  14   7       14.96       12.75      9.40 o
   1  14   7      374.47      394.97     56.39 o
   2  14   7       30.98       20.76     12.64 o
   3  14   7       80.55       77.96     25.68 o
  -3  15   7       14.23       11.94     14.43 o
  -2  15   7       44.69       30.45     16.14 o
  -1  15   7       13.04        6.71     10.16 o
   0  15   7      195.37      155.90     24.01 o
   1  15   7       12.58       11.10     12.18 o
   2  15   7       44.84       50.04     21.01 o
   3  15   7       14.88       21.67     13.71 o
  -3  16   7       40.62       27.46     15.55 o
  -2  16   7       17.86       18.98     16.38 o
  -1  16   7        4.54        6.21      7.76 o
   0  16   7        3.41        2.11      6.33 o
   1  16   7        4.50        7.27     11.89 o
   2  16   7       18.01       16.04     15.26 o
   3  16   7       40.72       41.59     27.44 o
  -2  17   7       25.51       24.09     17.28 o
  -1  17   7        8.46        2.24      9.83 o
   0  17   7      232.74      201.51     34.47 o
   1  17   7        8.93        6.12      7.18 o
   2  17   7       25.34       27.88     19.77 o
  -1  18   7       79.40       72.12     25.49 o
   0  18   7       60.25       36.52     20.67 o
   1  18   7       77.48       49.02     23.21 o
   0  19   7        7.67       13.32     17.22 o
   0   0   8       79.53       64.29     12.45 o
   1   0   8      187.98      127.40     34.74 o
   2   0   8      151.26      141.31     17.86 o
   3   0   8        9.54        5.31      4.52 o
   4   0   8        0.17        2.14      9.79 o
   5   0   8       25.63       31.88     16.56 o
  -5   1   8        7.93        9.41     11.69 o
  -4   1   8       48.09       55.60     18.26 o
  -3   1   8      121.60      111.22     25.40 o
  -2   1   8      116.80      103.06     16.89 o
  -1   1   8       12.00       10.04      5.35 o
   0   1   8        1.17        1.22      6.26 o
   1   1   8       11.55        7.85      4.55 o
   2   1   8      114.94      102.15     17.23 o
   3   1   8      119.24      111.92     22.34 o
   4   1   8       48.68       60.62     19.75 o
   5   1   8        7.59        8.53      9.12 o
  -5   2   8       38.99       41.75     15.93 o
  -4   2   8      160.15      165.76     34.04 o
  -3   2   8      155.05      152.41     27.56 o
  -2   2   8      192.99      153.30     23.71 o
  -1   2   8     1690.54     1872.05     66.83 o
   0   2   8      139.79      142.02     12.03 o
   1   2   8     1700.66     1929.07     76.13 o
   2   2   8      195.34      173.67     21.64 o
   3   2   8      156.38      185.36     31.18 o
   4   2   8      157.27      162.05     34.06 o
   5   2   8       38.80       39.51     16.87 o
  -5   3   8        6.51        5.28     10.14 o
  -4   3   8       19.34       19.14     11.97 o
  -3   3   8      119.41      108.53     23.32 o
  -2   3   8      344.33      329.54     42.87 o
  -1   3   8      434.23      373.37     33.42 o
   0   3   8      992.22     1156.13     47.60 o
   1   3   8      429.22      428.81     27.14 o
   2   3   8      344.56      367.39     37.34 o
   3   3   8      117.11      110.76     30.41 o
   4   3   8       19.63       22.05     11.44 o
   5   3   8        6.37       28.47     20.39 o
  -5   4   8       60.75       55.90     29.31 o
  -4   4   8       68.02       69.19     18.46 o
  -3   4   8      514.47      474.08     65.42 o
  -2   4   8     1522.34     1308.30    137.87 o
  -1   4   8      144.64      151.27     20.35 o
   0   4   8      645.16      736.96     33.93 o
   1   4   8      144.51      157.42     14.82 o
   2   4   8     1523.47     1510.08    145.80 o
   3   4   8      519.76      472.34     67.09 o
   4   4   8       68.98       75.31     21.85 o
   5   4   8       59.85       68.83     28.10 o
  -5   5   8       63.49       60.25     22.96 o
  -4   5   8       72.79       79.37     18.85 o
  -3   5   8     1006.80      950.46    120.89 o
  -2   5   8       14.90        9.94      9.56 o
  -1   5   8      227.91      252.37     27.25 o
   0   5   8      127.22      134.98     14.91 o
   1   5   8      227.90      165.10     33.46 o
   2   5   8       13.85        7.44      8.57 o
   3   5   8     1008.10     1069.56    118.83 o
   4   5   8       73.97       83.08     23.96 o
   5   5   8       64.14       81.77     34.36 o
  -5   6   8       20.49       24.58     18.11 o
  -4   6   8      122.49       86.26     30.20 o
  -3   6   8      117.65      103.86     21.79 o
  -2   6   8      184.32      157.16     22.85 o
  -1   6   8       56.92       59.19     12.15 o
   0   6   8       91.14       88.07     13.96 o
   1   6   8       59.72       52.08     11.04 o
   2   6   8      184.86      187.89     27.91 o
   3   6   8      117.29      117.92     23.20 o
   4   6   8      122.43      142.15     34.83 o
   5   6   8       20.20       25.21     20.37 o
  -5   7   8        4.02        5.50     15.61 o
  -4   7   8        5.30        2.02     10.85 o
  -3   7   8       97.38       92.45     22.08 o
  -2   7   8      273.41      244.72     30.14 o
  -1   7   8      466.07      521.30     54.31 o
   0   7   8      191.94      174.45     20.53 o
   1   7   8      460.30      532.15     62.04 o
   2   7   8      269.13      272.51     42.21 o
   3   7   8       95.56      121.97     26.93 o
   4   7   8        5.10        4.84      9.44 o
   5   7   8        3.99        6.91     15.48 o
  -4   8   8       14.15       14.69     13.19 o
  -3   8   8       53.08       48.32     15.35 o
  -2   8   8      738.69      691.96     79.45 o
  -1   8   8      386.52      379.18     40.09 o
   0   8   8      213.33      203.25     24.25 o
   1   8   8      384.00      392.63     50.37 o
   2   8   8      739.99      799.77     90.95 o
   3   8   8       54.75       48.17     18.70 o
   4   8   8       13.04       23.25     21.73 o
  -4   9   8       37.14       32.47     14.76 o
  -3   9   8      109.10       90.15     21.19 o
  -2   9   8      103.89       99.66     23.93 o
  -1   9   8       16.35       18.59      7.41 o
   0   9   8       10.94        9.83      6.83 o
   1   9   8       17.84       16.59      9.86 o
   2   9   8      105.60       89.95     17.99 o
   3   9   8      108.27      108.76     24.80 o
   4   9   8       37.94       36.27     17.70 o
  -4  10   8       95.78       94.75     27.39 o
  -3  10   8      170.54      162.33     26.37 o
  -2  10   8      291.23      281.76     37.55 o
  -1  10   8        4.98        5.65      7.67 o
   0  10   8       11.70        5.93      5.25 o
   1  10   8        4.77        6.75     10.83 o
   2  10   8      290.38      312.34     40.79 o
   3  10   8      169.59      196.07     33.65 o
   4  10   8       95.70      128.83     64.62 o
  -4  11   8      163.67      173.51     36.18 o
  -3  11   8       36.03       33.47     14.10 o
  -2  11   8      332.43      321.08     39.36 o
  -1  11   8       86.89       63.85     21.60 o
   0  11   8      214.74      183.80     27.15 o
   1  11   8       85.90       70.79     16.52 o
   2  11   8      331.96      362.21     40.27 o
   3  11   8       35.94       40.50     18.75 o
   4  11   8      163.67      193.98     62.52 o
  -4  12   8       17.55       20.38     14.10 o
  -3  12   8       48.25       39.55     18.93 o
  -2  12   8      248.65      221.14     33.19 o
  -1  12   8      291.69      266.15     37.07 o
   0  12   8      420.29      409.94     44.86 o
   1  12   8      290.37      294.22     36.80 o
   2  12   8      250.52      279.21     39.11 o
   3  12   8       47.22       52.21     21.03 o
   4  12   8       16.82       27.09     18.68 o
  -3  13   8       71.71       55.21     19.85 o
  -2  13   8      148.89      125.59     22.81 o
  -1  13   8       14.89       11.64     10.19 o
   0  13   8      441.29      398.54     48.76 o
   1  13   8       14.26       14.27     10.54 o
   2  13   8      146.79      148.29     26.53 o
   3  13   8       72.01       86.34     28.13 o
  -3  14   8        1.28        7.48     12.16 o
  -2  14   8      174.63      142.36     28.86 o
  -1  14   8       14.65       11.59      8.86 o
   0  14   8       33.74       27.97     12.04 o
   1  14   8       14.70       10.35     10.77 o
   2  14   8      176.75      179.82     35.13 o
   3  14   8        1.56        2.97     12.00 o
  -3  15   8       62.21       64.65     24.02 o
  -2  15   8       19.89       27.84     18.57 o
  -1  15   8       20.94       11.04      9.96 o
   0  15   8       78.01       55.28     16.35 o
   1  15   8       21.67       16.76     11.71 o
   2  15   8       20.89       27.70     17.83 o
   3  15   8       63.04       80.24     27.55 o
  -2  16   8       49.25       48.17     20.78 o
  -1  16   8      121.12      101.34     30.63 o
   0  16   8       63.80       53.34     18.58 o
   1  16   8      122.13      121.43     28.94 o
   2  16   8       49.21       45.15     21.80 o
  -2  17   8       15.11        9.15     10.20 o
  -1  17   8      122.88      119.07     30.31 o
   0  17   8       54.79       46.30     21.82 o
   1  17   8      121.78      100.69     23.30 o
   2  17   8       14.44        3.35     13.22 o
  -1  18   8       19.68       15.31     16.61 o
   0  18   8       21.19       13.38     16.47 o
   1  18   8       18.97       21.21     19.54 o
   1   0   9        0.03       -0.29      4.23 o
   2   0   9       64.73       65.36     17.39 o
   3   0   9     1334.09     1278.78    149.56 o
   4   0   9      189.16      187.24     31.69 o
   5   0   9       39.01       37.23     16.43 o
  -5   1   9       10.56        8.65     12.01 o
  -4   1   9       54.60       51.19     17.21 o
  -3   1   9       21.48       22.67     13.54 o
  -2   1   9       67.32       66.45     12.20 o
  -1   1   9     1747.05     1884.81    149.34 o
   0   1   9     1414.31     1519.98     73.11 o
   1   1   9     1741.46     1635.74    107.69 o
   2   1   9       67.41       60.17     13.21 o
   3   1   9       20.47       13.25      7.80 o
   4   1   9       54.32       49.14     18.44 o
   5   1   9       10.72       10.03     12.67 o
  -5   2   9       18.47        8.07     10.18 o
  -4   2   9       17.75       28.80     15.49 o
  -3   2   9       52.79       54.48     17.53 o
  -2   2   9      351.75      338.17     43.10 o
  -1   2   9        2.02        4.49      5.31 o
   0   2   9      276.82      252.35     19.81 o
   1   2   9        1.91        1.74      5.99 o
   2   2   9      358.72      349.07     41.49 o
   3   2   9       54.07       58.43     20.33 o
   4   2   9       17.86       22.12     14.41 o
   5   2   9       18.85       15.42     13.23 o
  -5   3   9       15.46       11.63     13.40 o
  -4   3   9       70.74       85.48     22.94 o
  -3   3   9       40.94       41.05     15.63 o
  -2   3   9      375.97      320.95     43.17 o
  -1   3   9      476.42      444.30     32.11 o
   0   3   9       75.22       61.79     13.55 o
   1   3   9      477.31      472.45     31.41 o
   2   3   9      377.67      379.58     40.63 o
   3   3   9       41.70       45.05     15.41 o
   4   3   9       72.08       81.06     22.15 o
   5   3   9       15.19       15.42     11.82 o
  -5   4   9       35.31       34.82     21.96 o
  -4   4   9        9.27        6.84      8.06 o
  -3   4   9      556.92      497.59     67.21 o
  -2   4   9      215.75      207.27     31.26 o
  -1   4   9      214.03      229.25     20.11 o
   0   4   9      556.65      591.11     37.05 o
   1   4   9      215.26      231.49     20.68 o
   2   4   9      215.55      251.46     32.38 o
   3   4   9      552.06      554.14     62.62 o
   4   4   9        8.97        9.52      9.90 o
   5   4   9       34.85       39.15     19.83 o
  -5   5   9        5.18        2.35     14.56 o
  -4   5   9       32.84       29.38     14.58 o
  -3   5   9      108.03       95.99     22.34 o
  -2   5   9      275.72      258.28     37.44 o
  -1   5   9      546.14      554.58     64.41 o
   0   5   9      214.42      271.78     22.26 o
   1   5   9      536.83      405.78     89.50 o
   2   5   9      274.84      294.15     36.64 o
   3   5   9      105.31       88.56     22.42 o
   4   5   9       33.16       31.31     15.10 o
   5   5   9        5.13       10.42     18.16 o
  -5   6   9       47.21       48.23     26.72 o
  -4   6   9       31.31       15.73     21.68 o
  -3   6   9      315.27      325.12     43.66 o
  -2   6   9      145.70      127.65     23.58 o
  -1   6   9      138.54      128.81     22.85 o
   0   6   9       24.53       22.40      8.34 o
   1   6   9      138.31       89.15     24.04 o
   2   6   9      144.11      129.64     22.49 o
   3   6   9      320.05      360.23     46.33 o
   4   6   9       31.66       26.40     13.22 o
   5   6   9       48.09       64.25     29.94 o
  -4   7   9       41.12       42.71     20.06 o
  -3   7   9       68.14       67.56     19.55 o
  -2   7   9      728.88      708.22     73.75 o
  -1   7   9      171.95      161.24     21.67 o
   0   7   9      250.86      279.82     33.50 o
   1   7   9      175.78      182.70     25.50 o
   2   7   9      730.34      825.71    104.99 o
   3   7   9       69.39       71.21     17.55 o
   4   7   9       42.65       48.13     23.39 o
  -4   8   9        5.77        7.28     12.66 o
  -3   8   9       38.64       33.29     16.52 o
  -2   8   9      361.45      311.37     38.66 o
  -1   8   9       63.69       51.51     12.70 o
   0   8   9      540.97      560.44     55.46 o
   1   8   9       63.03       54.87     14.13 o
   2   8   9      361.56      393.89     59.63 o
   3   8   9       38.39       42.56     18.37 o
   4   8   9        5.94        8.61     15.07 o
  -4   9   9      111.27      121.96     26.98 o
  -3   9   9       95.92       87.55     20.90 o
  -2   9   9      374.57      340.23     43.50 o
  -1   9   9       42.41       37.84     11.96 o
   0   9   9        0.16        1.89      4.64 o
   1   9   9       42.61       43.00     12.82 o
   2   9   9      368.77      409.42     56.51 o
   3   9   9       96.31      110.93     25.21 o
   4   9   9      109.68      114.44     35.99 o
  -4  10   9       54.36       58.67     20.23 o
  -3  10   9      162.73      141.27     24.85 o
  -2  10   9        3.76        0.99     11.13 o
  -1  10   9      104.54       84.36     20.45 o
   0  10   9      329.17      297.47     36.38 o
   1  10   9      103.92       84.95     17.51 o
   2  10   9        3.57        3.46     12.27 o
   3  10   9      160.85      174.30     31.46 o
   4  10   9       54.28       62.69     45.03 o
  -4  11   9       22.46       18.74     15.44 o
  -3  11   9       29.81       30.21     14.56 o
  -2  11   9       53.75       46.81     15.67 o
  -1  11   9      850.87      882.93     99.29 o
   0  11   9      110.15       86.61     17.44 o
   1  11   9      859.05      923.94     93.81 o
   2  11   9       54.50       54.58     20.22 o
   3  11   9       28.83       21.33     15.68 o
   4  11   9       22.29       21.68     18.37 o
  -4  12   9        3.77        7.07     13.42 o
  -3  12   9      105.64       96.78     27.45 o
  -2  12   9       89.35       72.88     19.66 o
  -1  12   9      238.87      182.59     28.97 o
   0  12   9       27.38       25.77      9.00 o
   1  12   9      239.92      193.12     28.52 o
   2  12   9       89.34      103.60     24.23 o
   3  12   9      106.64      145.05     36.34 o
   4  12   9        3.93        3.84     20.79 o
  -3  13   9       27.82       21.41     16.17 o
  -2  13   9       63.47       52.09     15.96 o
  -1  13   9       11.73        8.29      9.61 o
   0  13   9      867.36      834.13     82.89 o
   1  13   9       11.34        8.23      8.28 o
   2  13   9       64.09       75.65     25.91 o
   3  13   9       27.83       27.25     16.02 o
  -3  14   9       51.27       36.65     18.02 o
  -2  14   9       53.08       47.43     20.85 o
  -1  14   9       58.85       39.88     13.13 o
   0  14   9      230.73      226.80     27.50 o
   1  14   9       59.52       48.49     14.58 o
   2  14   9       54.63       50.30     20.63 o
   3  14   9       51.02       47.76     22.65 o
  -3  15   9       17.05        9.23     13.11 o
  -2  15   9       51.81       48.04     21.22 o
  -1  15   9      130.03      106.53     28.35 o
   0  15   9        3.98        1.43     11.24 o
   1  15   9      131.35      126.12     33.31 o
   2  15   9       51.59       50.94     20.44 o
   3  15   9       17.08       15.81     19.58 o
  -2  16   9        9.32        8.67     12.43 o
  -1  16   9       60.34       39.75     18.14 o
   0  16   9      147.67      105.69     22.81 o
   1  16   9       60.43       52.02     18.70 o
   2  16   9        9.40       10.80     15.21 o
  -1  17   9       92.34       78.01     29.18 o
   0  17   9        1.02        2.71     13.62 o
   1  17   9       93.76       67.23     20.11 o
   0  18   9      248.10      173.87     48.38 o
   0   0  10     2159.20     2298.63    266.98 o
   1   0  10      563.17      586.77     43.18 o
   2   0  10       70.02       64.75     15.17 o
   3   0  10       95.66       98.97     25.72 o
   4   0  10        6.02        3.62     10.99 o
   5   0  10       10.59        1.23      7.80 o
  -5   1  10       65.70       68.62     23.38 o
  -4   1  10        4.56        7.32     10.90 o
  -3   1  10      254.12      254.93     43.44 o
  -2   1  10      218.22      200.51     31.24 o
  -1   1  10      517.45      491.55     49.81 o
   0   1  10     1249.59     1218.71     66.26 o
   1   1  10      513.90      496.24     45.99 o
   2   1  10      218.18      130.73     35.87 o
   3   1  10      257.51      105.51     79.03 o
   4   1  10        4.64        6.83     10.68 o
   5   1  10       64.70       77.97     23.54 o
  -5   2  10        3.56        8.10     11.40 o
  -4   2  10      130.79      146.74     28.05 o
  -3   2  10      195.19      174.12     34.23 o
  -2   2  10      961.47      815.87     94.40 o
  -1   2  10      129.48      116.03     15.95 o
   0   2  10        2.37        2.63      5.63 o
   1   2  10      126.71      104.35     14.95 o
   2   2  10      961.78      901.89     96.00 o
   3   2  10      197.37      183.86     30.80 o
   4   2  10      130.07      140.11     27.74 o
   5   2  10        3.71        7.66     10.64 o
  -5   3  10        7.16       14.39     15.61 o
  -4   3  10       55.08       49.96     17.81 o
  -3   3  10      196.94      172.20     29.08 o
  -2   3  10      293.88      279.17     39.15 o
  -1   3  10      130.30      125.03     21.11 o
   0   3  10      679.35      730.77     50.54 o
   1   3  10      131.82      131.03     18.72 o
   2   3  10      295.08      283.92     38.35 o
   3   3  10      196.35      191.73     31.05 o
   4   3  10       55.77       52.47     18.95 o
   5   3  10        7.29        9.95     11.08 o
  -5   4  10        0.34        7.09     13.61 o
  -4   4  10       28.42       23.92     13.70 o
  -3   4  10       15.94       11.85     11.23 o
  -2   4  10       45.48       41.12     14.01 o
  -1   4  10      396.49      371.64     46.80 o
   0   4  10      292.51      299.52     32.03 o
   1   4  10      394.02      374.35     35.87 o
   2   4  10       46.84       47.69     11.41 o
   3   4  10       16.73       17.19     11.88 o
   4   4  10       29.10       30.26     17.58 o
   5   4  10        0.35        4.28     11.51 o
  -4   5  10       16.58       17.56     15.70 o
  -3   5  10       23.33       27.65     12.13 o
  -2   5  10      442.68      412.94     57.17 o
  -1   5  10       47.72       57.29     15.45 o
   0   5  10       33.62       39.07     12.23 o
   1   5  10       48.50       43.47      9.10 o
   2   5  10      442.70      458.58     52.80 o
   3   5  10       23.92       34.78     13.56 o
   4   5  10       16.68        9.59      9.19 o
  -4   6  10       53.16       38.15     20.26 o
  -3   6  10       14.16       12.58      9.45 o
  -2   6  10        6.55        4.32      9.63 o
  -1   6  10     1191.08     1213.87    144.11 o
   0   6  10        2.78        2.53      8.22 o
   1   6  10     1191.57      670.21    271.35 o
   2   6  10        7.02        3.38      7.65 o
   3   6  10       14.84       14.08     11.25 o
   4   6  10       52.35       47.56     18.70 o
  -4   7  10       55.32       48.59     17.70 o
  -3   7  10        8.91        9.90     13.91 o
  -2   7  10      193.88      183.87     28.87 o
  -1   7  10      466.00      469.62     56.08 o
   0   7  10       56.09       56.01     12.26 o
   1   7  10      466.43      444.06     48.21 o
   2   7  10      194.21      205.86     31.07 o
   3   7  10        8.37       10.13     15.73 o
   4   7  10       55.08       66.13     24.56 o
  -4   8  10      103.14      114.74     25.68 o
  -3   8  10       18.06       15.34     16.55 o
  -2   8  10      123.03      102.77     19.52 o
  -1   8  10       73.22       77.96     17.51 o
   0   8  10       38.35       33.01     10.60 o
   1   8  10       72.80       71.07     16.56 o
   2   8  10      120.70      126.41     25.46 o
   3   8  10       17.92       19.25     13.73 o
   4   8  10      103.78      150.54     38.30 o
  -4   9  10       41.65       37.55     17.13 o
  -3   9  10      175.58      173.03     28.57 o
  -2   9  10      239.28      221.53     33.19 o
  -1   9  10      329.36      301.63     37.39 o
   0   9  10     1173.44     1141.35    129.32 o
   1   9  10      329.40      321.16     43.47 o
   2   9  10      238.45      288.77     42.66 o
   3   9  10      174.38      197.77     29.91 o
   4   9  10       41.51       44.87     21.65 o
  -4  10  10       20.35       21.50     21.50 o
  -3  10  10       10.10        6.36     10.37 o
  -2  10  10       30.29       25.16     15.55 o
  -1  10  10      845.82      803.40     85.04 o
   0  10  10      119.14       94.14     19.07 o
   1  10  10      844.01      808.70     84.63 o
   2  10  10       29.56       22.19     13.55 o
   3  10  10        9.44       10.38     13.79 o
   4  10  10       20.92       17.11     13.82 o
  -4  11  10        0.50       -2.05     13.57 o
  -3  11  10       51.00       50.93     18.90 o
  -2  11  10       50.52       40.11     15.74 o
  -1  11  10       54.11       52.02     16.30 o
   0  11  10       18.01       14.81      7.22 o
   1  11  10       52.99       48.76     13.47 o
   2  11  10       51.03       42.55     17.46 o
   3  11  10       52.16       65.34     21.66 o
   4  11  10        0.48        4.22     12.56 o
  -3  12  10       22.18       15.58     15.01 o
  -2  12  10       19.58       16.63     10.81 o
  -1  12  10       74.46       77.82     22.01 o
   0  12  10      130.78      121.03     19.99 o
   1  12  10       75.35       78.19     18.84 o
   2  12  10       19.43       20.47     13.67 o
   3  12  10       22.35       19.17     15.50 o
  -3  13  10       37.21       31.53     18.35 o
  -2  13  10       20.45       16.51     11.09 o
  -1  13  10       86.91       70.99     18.20 o
   0  13  10      441.25      423.76     39.65 o
   1  13  10       87.22       73.11     16.90 o
   2  13  10       21.74       22.21     15.48 o
   3  13  10       37.36       46.02     21.62 o
  -3  14  10        3.15        2.99      9.29 o
  -2  14  10      100.53       73.33     23.62 o
  -1  14  10        6.41        7.12      8.45 o
   0  14  10       73.44       59.87     18.02 o
   1  14  10        6.23        2.87     10.07 o
   2  14  10      100.61      104.50     29.42 o
   3  14  10        2.97       -1.22     14.24 o
  -2  15  10       28.92       26.11     16.72 o
  -1  15  10       38.47       29.70     12.52 o
   0  15  10      118.93      103.48     29.41 o
   1  15  10       39.32       26.55     17.14 o
   2  15  10       29.94       33.18     22.25 o
  -2  16  10       17.15       14.14     11.58 o
  -1  16  10      147.67      124.36     32.58 o
   0  16  10       45.14       38.52     16.58 o
   1  16  10      147.73      111.07     29.11 o
   2  16  10       17.11       15.75     17.29 o
  -1  17  10       12.45        3.55     14.88 o
   0  17  10      114.99       82.49     30.00 o
   1  17  10       12.22        8.70     16.15 o
   1   0  11      135.08      113.11     19.14 o
   2   0  11      495.93      470.71     54.50 o
   3   0  11      157.58      167.84     30.69 o
   4   0  11       59.48       62.83     20.38 o
   5   0  11       49.72       69.21     28.09 o
  -4   1  11        5.47        8.69     11.31 o
  -3   1  11       77.44       81.79     23.93 o
  -2   1  11      531.81      485.44     64.25 o
  -1   1  11      242.67      116.55     52.78 o
   0   1  11      197.05      212.14     27.81 o
   1   1  11      243.48      224.28     25.39 o
   2   1  11      534.02      283.94    112.71 o
   3   1  11       78.61       84.21     22.45 o
   4   1  11        5.47        8.48     10.09 o
  -4   2  11        2.25       -0.05      9.63 o
  -3   2  11      119.92      115.00     27.13 o
  -2   2  11      109.55      100.32     21.10 o
  -1   2  11      183.72      191.61     22.06 o
   0   2  11     1066.81     1101.98     94.41 o
   1   2  11      185.09      192.23     24.23 o
   2   2  11      108.56      109.40     22.05 o
   3   2  11      122.05      118.36     23.71 o
   4   2  11        2.42        5.46      8.58 o
  -4   3  11       33.12       44.08     17.91 o
  -3   3  11      213.76      193.47     29.60 o
  -2   3  11       45.31       49.22     16.26 o
  -1   3  11      180.49      175.04     24.06 o
   0   3  11        0.24        0.91      7.32 o
   1   3  11      180.33      172.06     23.07 o
   2   3  11       44.20       34.35      8.68 o
   3   3  11      214.38      212.88     31.72 o
   4   3  11       33.60       55.82     22.77 o
  -4   4  11       36.94       24.65     14.43 o
  -3   4  11       15.21       22.17     11.98 o
  -2   4  11      259.11      242.49     39.08 o
  -1   4  11        9.48       14.50     11.17 o
   0   4  11      255.74      270.29     34.59 o
   1   4  11       10.19       10.63      6.70 o
   2   4  11      263.00      264.68     38.57 o
   3   4  11       16.09       22.56     12.90 o
   4   4  11       37.31       39.66     17.59 o
  -4   5  11       27.40       24.32     15.68 o
  -3   5  11       28.02       18.16     10.88 o
  -2   5  11      168.21      155.45     29.03 o
  -1   5  11      670.70      712.10     86.37 o
   0   5  11        0.17        2.34      8.15 o
   1   5  11      668.90      348.82    138.30 o
   2   5  11      168.74      176.00     27.93 o
   3   5  11       29.09       23.78     13.24 o
   4   5  11       27.30       27.21     16.03 o
  -4   6  11        8.30        8.55     14.28 o
  -3   6  11      118.49      105.63     22.16 o
  -2   6  11      173.44      168.52     29.34 o
  -1   6  11       93.24       79.86     18.86 o
   0   6  11      287.76      288.22     32.64 o
   1   6  11       94.40       54.23     13.55 o
   2   6  11      171.77      170.73     25.44 o
   3   6  11      120.31      121.02     27.20 o
   4   6  11        7.58        5.72     13.62 o
  -4   7  11      106.71      111.93     26.19 o
  -3   7  11      108.22       95.42     24.10 o
  -2   7  11      168.56      152.94     26.51 o
  -1   7  11      336.63      340.92     46.17 o
   0   7  11       86.47       90.61     15.98 o
   1   7  11      334.40      324.14     38.70 o
   2   7  11      168.72      168.19     27.16 o
   3   7  11      107.63      112.89     25.40 o
   4   7  11      105.31      110.80     34.00 o
  -4   8  11       17.04       15.59     14.77 o
  -3   8  11       29.87       31.08     18.02 o
  -2   8  11      305.43      305.67     38.23 o
  -1   8  11      212.22      206.09     30.59 o
   0   8  11      716.25      722.58     77.43 o
   1   8  11      211.49      187.65     26.81 o
   2   8  11      303.10      336.25     41.91 o
   3   8  11       29.30       30.03     17.86 o
   4   8  11       16.88       20.83     17.30 o
  -4   9  11       19.21       19.85     16.03 o
  -3   9  11       55.33       59.68     19.00 o
  -2   9  11      142.00      135.62     26.94 o
  -1   9  11      301.97      311.31     40.02 o
   0   9  11      197.86      166.59     23.43 o
   1   9  11      299.36      295.97     37.10 o
   2   9  11      141.64      156.85     26.73 o
   3   9  11       55.45       74.45     25.54 o
   4   9  11       19.74       36.60     20.33 o
  -4  10  11        0.65        0.63     13.55 o
  -3  10  11       56.39       59.30     20.82 o
  -2  10  11      235.83      213.33     34.93 o
  -1  10  11      177.76      159.61     27.38 o
   0  10  11       54.52       54.99     12.89 o
   1  10  11      175.68      148.03     22.51 o
   2  10  11      237.47      268.23     45.76 o
   3  10  11       57.42       64.25     24.68 o
   4  10  11        0.74        4.48     15.41 o
  -3  11  11       10.33       15.55     15.91 o
  -2  11  11      124.25      112.89     22.72 o
  -1  11  11       20.30       12.50      9.40 o
   0  11  11      332.93      364.75     47.52 o
   1  11  11       18.79       10.59      9.36 o
   2  11  11      123.91      111.58     23.44 o
   3  11  11       10.83       14.71     19.26 o
  -3  12  11       38.53       37.06     22.41 o
  -2  12  11       19.79       16.46     10.83 o
  -1  12  11       24.38       18.11     11.99 o
   0  12  11        0.11        0.45     12.83 o
   1  12  11       23.93       21.82      9.97 o
   2  12  11       19.88       13.31     13.14 o
   3  12  11       38.59       45.11     23.79 o
  -3  13  11       51.10       37.66     18.29 o
  -2  13  11       54.16       48.65     16.36 o
  -1  13  11       31.62       21.43     12.67 o
   0  13  11        3.24        3.23     13.30 o
   1  13  11       31.18       19.85     10.23 o
   2  13  11       53.70       68.99     21.16 o
   3  13  11       51.68       51.28     25.31 o
  -2  14  11       65.33       42.92     21.11 o
  -1  14  11       72.93       73.22     20.34 o
   0  14  11      553.47      493.94     57.37 o
   1  14  11       72.12       63.06     19.32 o
   2  14  11       65.53       50.27     23.40 o
  -2  15  11       33.83       22.01     16.04 o
  -1  15  11      236.76      226.41     40.90 o
   0  15  11      198.53      200.29     35.94 o
   1  15  11      235.71      197.42     38.73 o
   2  15  11       34.77       25.27     18.93 o
  -1  16  11       12.96        7.98     15.93 o
   0  16  11        0.21        9.96     20.00 o
   1  16  11       12.66        9.28     15.69 o
   0  17  11       17.63       11.66     18.88 o
   0   0  12       25.36       26.45     16.18 o
   1   0  12       64.18       75.72     15.53 o
   2   0  12        0.59        0.45     10.85 o
   3   0  12        3.46        2.54      9.13 o
   4   0  12        0.66        3.96      9.08 o
  -4   1  12       45.21       51.05     19.85 o
  -3   1  12       35.86       39.58     17.44 o
  -2   1  12       47.80       52.36     17.69 o
  -1   1  12      420.15      152.56    107.37 o
   0   1  12      220.88      233.46     29.99 o
   1   1  12      422.43      401.29     42.52 o
   2   1  12       46.42       26.78     10.73 o
   3   1  12       36.90       35.71     16.32 o
   4   1  12       45.40       48.42     18.74 o
  -4   2  12       41.88       36.29     15.95 o
  -3   2  12      226.74      210.25     38.26 o
  -2   2  12       31.60       33.15     13.30 o
  -1   2  12      192.38      211.31     26.31 o
   0   2  12      147.66      152.72     25.83 o
   1   2  12      194.90      188.91     26.61 o
   2   2  12       32.11       36.01     12.11 o
   3   2  12      226.09      209.57     36.27 o
   4   2  12       41.86       54.67     19.76 o
  -4   3  12        6.02        2.91      8.73 o
  -3   3  12       94.82       91.16     20.49 o
  -2   3  12      129.16      110.35     23.02 o
  -1   3  12      787.99      871.66    107.27 o
   0   3  12       47.20       39.07     10.50 o
   1   3  12      786.78      799.91     80.62 o
   2   3  12      127.98      116.16     25.78 o
   3   3  12       96.10      100.25     25.68 o
   4   3  12        5.86        3.89      9.80 o
  -4   4  12       10.29        9.22      9.91 o
  -3   4  12      279.08      275.77     38.62 o
  -2   4  12      423.23      406.95     54.12 o
  -1   4  12      182.01      186.99     32.63 o
   0   4  12      369.86      365.10     41.76 o
   1   4  12      181.82      151.35     19.09 o
   2   4  12      427.42      437.22     58.94 o
   3   4  12      279.91      314.42     43.93 o
   4   4  12       10.56       11.35     13.32 o
  -4   5  12      106.61      102.71     31.96 o
  -3   5  12       38.71       39.83     14.20 o
  -2   5  12      544.50      502.56     60.72 o
  -1   5  12      261.54      263.00     43.02 o
   0   5  12      214.21      214.30     30.28 o
   1   5  12      259.33      103.57     56.56 o
   2   5  12      544.97      530.31     54.79 o
   3   5  12       39.29       43.48     15.02 o
   4   5  12      107.10      124.05     33.86 o
  -4   6  12        0.85        3.12     13.60 o
  -3   6  12       40.89       26.50     12.83 o
  -2   6  12      122.23      121.48     24.71 o
  -1   6  12      236.71      244.13     41.28 o
   0   6  12      464.71      468.78     55.95 o
   1   6  12      235.96      126.33     41.58 o
   2   6  12      120.38      129.18     25.17 o
   3   6  12       40.39       29.81     15.82 o
   4   6  12        0.80        5.17     11.71 o
  -4   7  12        9.44        9.22     14.05 o
  -3   7  12       51.13       45.50     21.26 o
  -2   7  12       67.49       76.92     19.59 o
  -1   7  12      242.81      250.57     35.02 o
   0   7  12      327.64      361.87     46.20 o
   1   7  12      237.73      227.26     30.32 o
   2   7  12       66.66       73.30     17.58 o
   3   7  12       51.25       57.98     20.16 o
   4   7  12        9.02       17.03     19.55 o
  -4   8  12       49.72       47.45     19.60 o
  -3   8  12       73.73       61.16     20.08 o
  -2   8  12       34.64       26.95     14.42 o
  -1   8  12       67.04       75.65     17.59 o
   0   8  12       19.45       13.89     10.05 o
   1   8  12       66.72       66.91     13.75 o
   2   8  12       34.01       38.29     16.80 o
   3   8  12       74.25       95.40     24.50 o
   4   8  12       50.28       73.51     31.88 o
  -4   9  12       10.13        8.56     15.32 o
  -3   9  12       58.39       63.21     21.40 o
  -2   9  12      196.68      212.82     31.73 o
  -1   9  12       80.83       89.46     18.60 o
   0   9  12       15.47       21.54     10.16 o
   1   9  12       80.33       80.41     15.89 o
   2   9  12      198.91      227.95     27.73 o
   3   9  12       58.72       79.36     25.23 o
   4   9  12        9.89        7.61     22.04 o
  -3  10  12       62.31       61.34     22.05 o
  -2  10  12       55.27       47.36     18.91 o
  -1  10  12       41.97       35.24     16.33 o
   0  10  12       13.51       20.48     10.20 o
   1  10  12       41.20       33.52     11.56 o
   2  10  12       56.64       49.84     17.15 o
   3  10  12       61.90       76.03     29.36 o
  -3  11  12       73.65       71.05     22.92 o
  -2  11  12      183.39      163.48     28.48 o
  -1  11  12       87.17       67.23     18.19 o
   0  11  12       63.91       48.60     14.88 o
   1  11  12       87.88       76.00     15.17 o
   2  11  12      181.60      198.90     30.38 o
   3  11  12       73.63       86.32     31.40 o
  -3  12  12       56.24       51.73     21.02 o
  -2  12  12       46.63       48.02     18.10 o
  -1  12  12      108.25       89.26     25.43 o
   0  12  12      198.71      192.24     29.25 o
   1  12  12      108.81       87.53     17.31 o
   2  12  12       46.25       50.38     19.70 o
   3  12  12       56.47       51.60     20.44 o
  -2  13  12        8.55       10.34     10.22 o
  -1  13  12      240.28      237.82     41.17 o
   0  13  12        4.72        6.81     12.44 o
   1  13  12      241.56      237.59     41.36 o
   2  13  12        8.54       11.51     10.90 o
  -2  14  12       45.69       33.50     17.14 o
  -1  14  12       72.39       59.00     18.89 o
   0  14  12        8.76       -0.03     13.53 o
   1  14  12       72.26       64.95     24.09 o
   2  14  12       46.07       38.15     23.15 o
  -2  15  12       32.00       28.30     21.17 o
  -1  15  12       59.24       55.17     23.27 o
   0  15  12        2.15        5.06     11.75 o
   1  15  12       57.75       48.83     22.57 o
   2  15  12       31.48       21.07     17.56 o
  -1  16  12      129.68      112.32     32.37 o
   0  16  12      158.82      129.35     27.47 o
   1  16  12      130.20      121.21     30.00 o
   1   0  13      789.77      827.27     86.19 o
   2   0  13      384.68      382.95     57.18 o
   3   0  13        5.85        3.30      9.63 o
   4   0  13      161.10      194.61     36.04 o
  -4   1  13        3.34        8.80     12.33 o
  -3   1  13        4.25        4.95     10.68 o
  -2   1  13      101.00      123.35     27.77 o
  -1   1  13      132.38       78.70     27.39 o
   0   1  13      803.75      889.72    101.26 o
   1   1  13      133.82      139.93     21.13 o
   2   1  13       98.19       43.69     29.52 o
   3   1  13        4.37        7.29      8.41 o
   4   1  13        3.30        7.83     10.38 o
  -4   2  13       60.00       62.70     24.23 o
  -3   2  13       22.51       26.86     14.00 o
  -2   2  13       41.23       40.92     13.85 o
  -1   2  13       30.78       35.04     10.53 o
   0   2  13        7.94       17.10      7.72 o
   1   2  13       30.92       32.68      9.64 o
   2   2  13       42.11       42.44     12.36 o
   3   2  13       22.82       25.97     13.16 o
   4   2  13       60.11       77.88     25.96 o
  -4   3  13        0.90        1.71     10.01 o
  -3   3  13      149.36      151.94     26.95 o
  -2   3  13       12.32       10.19     10.17 o
  -1   3  13       69.90       67.46     18.46 o
   0   3  13      172.44      164.22     23.41 o
   1   3  13       70.28       62.94     16.76 o
   2   3  13       12.48       13.43      8.79 o
   3   3  13      151.35      169.85     29.64 o
   4   3  13        0.95        8.02     12.48 o
  -4   4  13       47.56       44.95     22.19 o
  -3   4  13        5.84        8.18     10.50 o
  -2   4  13       68.14       61.62     17.69 o
  -1   4  13      703.35      744.20     99.29 o
   0   4  13        3.09        2.10      5.96 o
   1   4  13      697.98      544.59     69.81 o
   2   4  13       68.70       69.92     17.64 o
   3   4  13        6.06       11.81     12.08 o
   4   4  13       47.17       40.32     15.49 o
  -4   5  13       21.08       23.06     21.17 o
  -3   5  13        9.62       12.00     10.83 o
  -2   5  13      282.00      278.31     37.25 o
  -1   5  13       41.18       46.43     15.75 o
   0   5  13     1162.05     1284.14    133.60 o
   1   5  13       41.27       24.07      9.18 o
   2   5  13      281.09      283.84     34.42 o
   3   5  13        9.47        9.83      8.62 o
   4   5  13       20.88       19.17     12.68 o
  -4   6  13       62.19       56.15     23.82 o
  -3   6  13       34.13       34.50     18.74 o
  -2   6  13       62.63       51.08     16.67 o
  -1   6  13      243.67      243.86     37.83 o
   0   6  13        2.64        2.62      6.39 o
   1   6  13      243.79      134.09     44.31 o
   2   6  13       60.50       50.88     13.14 o
   3   6  13       34.02       38.11     15.97 o
   4   6  13       63.82       66.24     24.98 o
  -4   7  13        1.56        3.79     15.11 o
  -3   7  13      122.69      130.56     34.39 o
  -2   7  13       58.36       55.95     18.61 o
  -1   7  13      253.36      262.58     36.08 o
   0   7  13      112.71      111.83     17.59 o
   1   7  13      251.82      248.05     28.53 o
   2   7  13       59.46       62.81     19.31 o
   3   7  13      122.74      152.76     37.48 o
   4   7  13        1.60        2.17     17.86 o
  -3   8  13        0.58        5.31     12.92 o
  -2   8  13        7.09       12.56     13.48 o
  -1   8  13      225.93      254.92     32.45 o
   0   8  13       87.99       78.36     13.88 o
   1   8  13      227.43      267.80     32.30 o
   2   8  13        7.03        8.83      8.88 o
   3   8  13        0.61        3.53     13.51 o
  -3   9  13       26.34       34.34     21.13 o
  -2   9  13       46.61       49.33     20.25 o
  -1   9  13        6.66        3.84      9.56 o
   0   9  13       56.61       39.80     13.20 o
   1   9  13        6.30       -0.27      8.79 o
   2   9  13       47.70       42.46     14.18 o
   3   9  13       25.61       35.39     19.04 o
  -3  10  13        9.36        8.84     12.68 o
  -2  10  13       30.61       31.57     17.90 o
  -1  10  13      133.59      132.79     24.95 o
   0  10  13       81.78       81.62     17.29 o
   1  10  13      132.88      144.34     22.02 o
   2  10  13       29.46       29.50     12.67 o
   3  10  13        9.08        8.95     13.72 o
  -3  11  13       15.39       12.13     13.96 o
  -2  11  13       80.24       82.64     23.26 o
  -1  11  13       38.42       39.91     17.22 o
   0  11  13      545.58      577.65     40.57 o
   1  11  13       38.14       40.28     13.90 o
   2  11  13       80.50       98.56     21.73 o
   3  11  13       15.60       22.89     15.73 o
  -2  12  13      116.21      107.01     25.31 o
  -1  12  13       76.55       65.41     20.89 o
   0  12  13      108.66       97.61     23.44 o
   1  12  13       77.25       80.63     20.10 o
   2  12  13      116.00      113.84     23.33 o
  -2  13  13        6.51        6.76     12.77 o
  -1  13  13       55.71       50.13     17.94 o
   0  13  13       15.37       10.58     12.42 o
   1  13  13       56.15       52.85     21.07 o
   2  13  13        6.51        6.67     11.21 o
  -2  14  13       23.86       13.00     18.03 o
  -1  14  13       84.36       71.24     21.52 o
   0  14  13       10.85       13.84     15.90 o
   1  14  13       86.00       78.73     24.90 o
   2  14  13       23.62       11.02     19.15 o
  -1  15  13        5.23        1.23     14.23 o
   0  15  13      191.33      187.99     37.94 o
   1  15  13        5.40        5.21     14.89 o
   0   0  14        1.93        2.75      6.45 o
   1   0  14        6.28       11.60      5.93 o
   2   0  14        0.83        0.30      7.02 o
   3   0  14       30.73       33.54     13.95 o
   4   0  14        8.88        4.38      8.50 o
  -4   1  14       51.07       64.75     21.65 o
  -3   1  14       74.19       82.61     22.03 o
  -2   1  14      118.39      112.71     26.42 o
  -1   1  14       30.28       20.32      8.91 o
   0   1  14       13.82       22.75      8.78 o
   1   1  14       30.68       22.20      9.48 o
   2   1  14      117.95      118.77     26.52 o
   3   1  14       75.01       69.39     21.73 o
   4   1  14       50.47       61.73     22.27 o
  -4   2  14       52.91       55.88     21.25 o
  -3   2  14       95.07       97.05     23.13 o
  -2   2  14       16.41       17.26     13.04 o
  -1   2  14      339.63      343.98     42.38 o
   0   2  14       68.13       71.27     15.68 o
   1   2  14      336.99      318.83     36.23 o
   2   2  14       16.80       12.03      8.18 o
   3   2  14       94.78       99.67     25.12 o
   4   2  14       53.76       62.50     21.60 o
  -4   3  14       21.47       33.29     22.06 o
  -3   3  14       46.78       46.18     17.17 o
  -2   3  14      119.99      127.13     23.36 o
  -1   3  14      400.54      436.96     54.39 o
   0   3  14       14.77       17.00      7.91 o
   1   3  14      400.37      406.13     42.34 o
   2   3  14      119.31      134.76     24.55 o
   3   3  14       47.25       48.75     19.18 o
   4   3  14       21.74       29.53     15.96 o
  -4   4  14       23.70       24.09     18.65 o
  -3   4  14        5.82        4.11     10.43 o
  -2   4  14       37.17       38.79     15.26 o
  -1   4  14        0.57       -0.10     11.07 o
   0   4  14      776.13      848.77     81.52 o
   1   4  14        0.43        0.16      9.01 o
   2   4  14       37.00       38.28     12.42 o
   3   4  14        5.36        4.39     10.71 o
   4   4  14       23.81       28.81     15.84 o
  -4   5  14       45.77       50.36     27.65 o
  -3   5  14       46.31       47.83     18.31 o
  -2   5  14       29.34       21.23     12.27 o
  -1   5  14        0.63        1.52     11.22 o
   0   5  14       52.99       55.95     13.35 o
   1   5  14        0.61        0.49      6.87 o
   2   5  14       30.52       29.97     13.78 o
   3   5  14       46.79       49.75     22.43 o
   4   5  14       45.44       43.20     18.79 o
  -3   6  14       26.74       29.72     18.00 o
  -2   6  14       95.71      100.60     21.45 o
  -1   6  14       36.00       37.06     16.10 o
   0   6  14      329.02      346.97     36.45 o
   1   6  14       37.22       32.90     11.03 o
   2   6  14       95.22       99.44     20.04 o
   3   6  14       27.24       35.05     17.14 o
  -3   7  14       16.43       13.09     17.49 o
  -2   7  14       84.36       97.69     22.20 o
  -1   7  14       16.08       21.27     12.65 o
   0   7  14       53.62       50.43     14.44 o
   1   7  14       16.17       19.16     10.70 o
   2   7  14       83.89       87.58     21.11 o
   3   7  14       17.11       18.66     15.41 o
  -3   8  14        5.50        5.49     12.69 o
  -2   8  14      134.41      127.98     26.32 o
  -1   8  14       77.87       74.83     17.12 o
   0   8  14        2.34        5.68      7.78 o
   1   8  14       77.49       78.06     17.37 o
   2   8  14      132.45      148.38     32.89 o
   3   8  14        6.01        7.15     11.98 o
  -3   9  14        3.45        3.66     13.90 o
  -2   9  14       93.15       83.40     24.16 o
  -1   9  14      282.95      325.69     32.35 o
   0   9  14       23.92       28.46     12.87 o
   1   9  14      281.87      326.52     30.96 o
   2   9  14       92.62      101.66     33.22 o
   3   9  14        3.63        4.13     14.51 o
  -3  10  14       55.88       60.05     22.46 o
  -2  10  14       40.93       41.94     19.37 o
  -1  10  14       15.58       14.99     14.74 o
   0  10  14      181.80      195.73     25.65 o
   1  10  14       15.44       13.30     11.12 o
   2  10  14       41.39       41.25     19.19 o
   3  10  14       55.70       64.95     24.11 o
  -2  11  14       31.05       41.59     23.31 o
  -1  11  14        8.42        9.89     12.61 o
   0  11  14        1.52        3.06     12.35 o
   1  11  14        8.58        9.10     11.71 o
   2  11  14       30.47       30.76     17.09 o
  -2  12  14        7.96        9.99     16.39 o
  -1  12  14       41.42       42.35     20.15 o
   0  12  14       34.57       31.14     14.68 o
   1  12  14       40.76       36.59     15.20 o
   2  12  14        7.79        7.14     12.17 o
  -2  13  14       28.35       32.67     19.86 o
  -1  13  14      148.63      155.98     44.66 o
   0  13  14       29.33       31.27     16.47 o
   1  13  14      148.42      147.56     32.87 o
   2  13  14       29.08       28.52     26.26 o
  -1  14  14        3.64        6.16     13.41 o
   0  14  14      112.86       96.69     33.11 o
   1  14  14        3.56        4.01     13.85 o
   1   0  15      187.16      230.51     29.81 o
   2   0  15        3.87        2.92      6.33 o
   3   0  15      145.07      152.43     37.53 o
   4   0  15       45.15       36.02     18.47 o
  -4   1  15       79.91       77.07     25.01 o
  -3   1  15       80.10       97.52     28.45 o
  -2   1  15       10.68       12.24     10.84 o
  -1   1  15      112.91      130.72     28.17 o
   0   1  15       88.30       82.74     18.29 o
   1   1  15      113.88      124.42     19.44 o
   2   1  15       11.27        8.76      8.78 o
   3   1  15       80.67      111.99     31.21 o
   4   1  15       80.18       84.27     27.84 o
  -4   2  15        8.46        6.01     13.71 o
  -3   2  15        9.76        6.24     12.07 o
  -2   2  15       96.56      113.13     24.99 o
  -1   2  15       74.56       68.56     17.61 o
   0   2  15       23.26       17.45     10.33 o
   1   2  15       74.48       68.31     15.11 o
   2   2  15       97.74      121.67     25.64 o
   3   2  15        9.75       11.47     10.99 o
   4   2  15        8.40        8.16      8.08 o
  -3   3  15        3.28        6.76      8.91 o
  -2   3  15       19.97       17.19     13.05 o
  -1   3  15      163.18      164.19     27.84 o
   0   3  15      190.42      204.64     27.77 o
   1   3  15      163.00      154.64     21.11 o
   2   3  15       20.09       23.21     12.17 o
   3   3  15        3.18        5.64     12.09 o
  -3   4  15       11.33        9.11     10.42 o
  -2   4  15        3.25        9.64     11.02 o
  -1   4  15       22.33       30.64     15.35 o
   0   4  15       48.55       37.04     11.95 o
   1   4  15       22.72       24.24      8.70 o
   2   4  15        3.47        8.84      9.58 o
   3   4  15       10.93        8.56     10.41 o
  -3   5  15      152.11      171.35     35.86 o
  -2   5  15       37.26       37.11     14.61 o
  -1   5  15        8.39       17.26     13.91 o
   0   5  15       90.65      100.65     17.94 o
   1   5  15        7.84       13.06      8.27 o
   2   5  15       37.55       34.30     12.10 o
   3   5  15      152.91      177.17     36.69 o
  -3   6  15        8.51       10.16     17.88 o
  -2   6  15       23.08       14.30     12.87 o
  -1   6  15        2.56        2.79     11.00 o
   0   6  15        0.41        0.45      9.31 o
   1   6  15        2.63        8.56     11.78 o
   2   6  15       23.71       19.77     14.25 o
   3   6  15        9.11       10.60     10.49 o
  -3   7  15       70.72      131.29     45.85 o
  -2   7  15        5.52        4.42     10.81 o
  -1   7  15      259.70      284.78     31.40 o
   0   7  15       66.54       59.57     15.40 o
   1   7  15      258.74      266.49     27.26 o
   2   7  15        5.55        4.64     12.07 o
   3   7  15       71.37       78.23     27.39 o
  -3   8  15        8.75        3.89     12.95 o
  -2   8  15      118.00      129.76     26.51 o
  -1   8  15       44.59       40.05     15.92 o
   0   8  15      257.74      298.06     30.35 o
   1   8  15       43.83       36.47     13.89 o
   2   8  15      118.39      152.45     27.64 o
   3   8  15        8.53       11.06     12.67 o
  -3   9  15       68.93       78.23     28.40 o
  -2   9  15       77.34       84.30     23.59 o
  -1   9  15       35.49       45.88     21.80 o
   0   9  15       12.55       19.77     10.57 o
   1   9  15       34.95       43.46     15.58 o
   2   9  15       76.39       92.66     24.18 o
   3   9  15       69.00       80.52     34.55 o
  -2  10  15       50.52       56.10     19.89 o
  -1  10  15       19.06       20.19     18.46 o
   0  10  15       42.38       31.63     14.26 o
   1  10  15       19.13       20.52     13.43 o
   2  10  15       50.11       58.18     20.49 o
  -2  11  15        7.35        8.25     16.96 o
  -1  11  15        7.08       17.58     18.46 o
   0  11  15        1.48        6.63     11.19 o
   1  11  15        6.63        6.09     11.56 o
   2  11  15        7.58        4.16     12.22 o
  -2  12  15       28.69       20.83     15.38 o
  -1  12  15        7.60       10.29     14.95 o
   0  12  15        6.89       20.13     19.71 o
   1  12  15        7.62        7.33     13.94 o
   2  12  15       29.60       41.38     28.36 o
  -1  13  15       14.72       13.36     15.82 o
   0  13  15       30.45       34.62     23.29 o
   1  13  15       14.35       17.99     17.42 o
   0   0  16       35.44       39.64     17.27 o
   1   0  16       28.88       38.27     15.52 o
   2   0  16        5.95        6.64     10.50 o
   3   0  16       19.98       29.17     14.80 o
  -3   1  16       24.96       31.89     15.17 o
  -2   1  16       42.30       52.14     17.57 o
  -1   1  16        3.59        4.47      7.77 o
   0   1  16      584.25      635.30     55.58 o
   1   1  16        3.35        1.41      9.27 o
   2   1  16       42.67       51.62     17.15 o
   3   1  16       24.93       29.68     16.84 o
  -3   2  16        6.12       10.42     11.64 o
  -2   2  16       11.17       14.63     12.23 o
  -1   2  16       50.85       43.39     18.14 o
   0   2  16        5.57        5.25      6.55 o
   1   2  16       50.11       46.83     14.47 o
   2   2  16       11.87       16.92     10.69 o
   3   2  16        6.25       12.28      9.52 o
  -3   3  16       19.60       21.66     14.74 o
  -2   3  16       43.76       57.03     17.25 o
  -1   3  16       36.93       37.11     14.20 o
   0   3  16      142.37      159.26     26.09 o
   1   3  16       37.25       39.79     10.96 o
   2   3  16       44.71       56.66     20.14 o
   3   3  16       19.76       16.24     11.93 o
  -3   4  16       53.03       59.69     21.32 o
  -2   4  16       11.98       12.28     14.51 o
  -1   4  16       34.96       40.34     14.92 o
   0   4  16       33.12       43.47     14.32 o
   1   4  16       34.22       40.72     11.42 o
   2   4  16       12.02       12.13     10.34 o
   3   4  16       53.90       57.92     23.35 o
  -3   5  16       21.25       23.95     18.49 o
  -2   5  16       29.01       30.03     16.27 o
  -1   5  16       29.28       26.01     14.07 o
   0   5  16        3.06        3.79     10.29 o
   1   5  16       29.07       23.72      9.56 o
   2   5  16       28.62       30.19     21.62 o
   3   5  16       21.42       23.07     16.00 o
  -3   6  16       68.99       71.49     27.13 o
  -2   6  16        8.24       15.93     14.40 o
  -1   6  16      197.32      221.62     31.99 o
   0   6  16       78.64       77.48     17.96 o
   1   6  16      195.73      195.54     21.70 o
   2   6  16        8.44       15.15      9.73 o
   3   6  16       68.26       81.36     26.58 o
  -3   7  16       36.63       40.03     21.49 o
  -2   7  16       46.37       52.87     24.58 o
  -1   7  16       21.03       19.21     14.82 o
   0   7  16       54.59       76.95     17.86 o
   1   7  16       21.15       18.95     10.64 o
   2   7  16       46.21       56.79     19.42 o
   3   7  16       36.47       39.30     22.65 o
  -2   8  16        7.73       10.37     13.67 o
  -1   8  16        6.82       11.17     11.35 o
   0   8  16       25.60       22.65     12.56 o
   1   8  16        6.91       10.05     15.48 o
   2   8  16        7.60        8.80     12.62 o
  -2   9  16       37.49       52.83     20.55 o
  -1   9  16       80.35       78.41     22.20 o
   0   9  16       60.22       73.56     19.08 o
   1   9  16       80.32       84.66     24.05 o
   2   9  16       37.63       64.44     21.89 o
  -2  10  16        9.87       13.00     14.48 o
  -1  10  16        5.88        7.66     12.98 o
   0  10  16       15.61       22.79     17.88 o
   1  10  16        6.45        5.86     12.38 o
   2  10  16        9.77       11.45     17.30 o
  -1  11  16        2.27        0.57     12.17 o
   0  11  16        1.72        4.82     10.24 o
   1  11  16        2.26        2.73     11.89 o
  -1  12  16        0.72        5.41     13.50 o
   0  12  16       13.66       27.94     20.85 o
   1  12  16        0.78        3.55     17.16 o
   1   0  17       52.22       42.98     14.62 o
   2   0  17        0.01        3.77      6.57 o
   3   0  17       52.17       79.70     25.00 o
  -3   1  17       41.35       46.82     18.82 o
  -2   1  17        1.31        3.76      5.67 o
  -1   1  17       13.11       13.16      9.41 o
   0   1  17      110.43      156.36     25.43 o
   1   1  17       12.92       17.52     10.40 o
   2   1  17        1.28        1.14      7.25 o
   3   1  17       40.97       49.91     19.54 o
  -3   2  17        8.87        8.95      9.71 o
  -2   2  17       14.29       16.20     12.32 o
  -1   2  17       23.59       33.81     15.21 o
   0   2  17        0.16        0.27      6.04 o
   1   2  17       22.74       31.95     13.05 o
   2   2  17       13.63       18.42     11.48 o
   3   2  17        8.91        4.89     10.67 o
  -3   3  17       51.57       63.50     20.35 o
  -2   3  17        4.85        8.35      8.59 o
  -1   3  17        2.63        2.62      9.36 o
   0   3  17        0.36        5.24      6.81 o
   1   3  17        2.79        4.88      7.35 o
   2   3  17        5.22        4.87      8.23 o
   3   3  17       52.48       60.46     23.41 o
  -3   4  17       12.31       16.82     20.57 o
  -2   4  17       42.75       36.71     16.79 o
  -1   4  17        9.89       15.17     11.60 o
   0   4  17      259.57      282.53     32.46 o
   1   4  17       10.27       15.43     10.25 o
   2   4  17       41.60       46.05     18.46 o
   3   4  17       12.46       17.15     12.36 o
  -2   5  17       36.25       53.68     19.38 o
  -1   5  17      184.59      227.13     41.50 o
   0   5  17      259.78      286.22     40.45 o
   1   5  17      184.69      207.24     36.34 o
   2   5  17       36.25       38.43     18.37 o
  -2   6  17       15.01       13.81     16.61 o
  -1   6  17       55.90       47.90     16.75 o
   0   6  17      123.73      130.20     25.61 o
   1   6  17       55.17       46.06     23.04 o
   2   6  17       14.56        9.44     10.08 o
  -2   7  17       18.92       23.45     20.51 o
  -1   7  17       64.20       95.48     21.72 o
   0   7  17        0.33        5.17     11.31 o
   1   7  17       64.75       79.35     25.04 o
   2   7  17       18.70       26.41     18.19 o
  -2   8  17       61.63       73.82     23.43 o
  -1   8  17        4.26        9.54     14.83 o
   0   8  17       14.76       21.93     14.44 o
   1   8  17        3.85       12.27     15.88 o
   2   8  17       61.82       94.00     35.69 o
  -2   9  17       18.27        9.29     14.26 o
  -1   9  17        1.54        1.42     11.72 o
   0   9  17       18.89       16.28     14.00 o
   1   9  17        1.36       -0.49     17.93 o
   2   9  17       18.03        7.42     26.75 o
  -1  10  17       49.18       66.67     23.76 o
   0  10  17        0.21        4.55     14.86 o
   1  10  17       49.54       66.52     26.75 o
   0  11  17       17.38       23.83     20.82 o
   0   0  18       29.28       15.82      9.29 o
   1   0  18        6.80        7.31      9.88 o
   2   0  18        0.25        2.23      6.76 o
  -2   1  18       26.57       35.10     17.50 o
  -1   1  18        4.33        1.78      7.26 o
   0   1  18        5.83        4.90      5.84 o
   1   1  18        4.38        5.24      6.23 o
   2   1  18       26.38       32.75     16.96 o
  -2   2  18       16.76       11.05      9.89 o
  -1   2  18       69.68       88.14     31.56 o
   0   2  18       13.02       14.52      9.25 o
   1   2  18       69.73       75.10     23.00 o
   2   2  18       16.59       16.29     10.90 o
  -2   3  18       64.22       69.10     24.09 o
  -1   3  18      134.03      168.01     40.85 o
   0   3  18        0.22        2.44      5.75 o
   1   3  18      135.19      163.69     28.55 o
   2   3  18       63.96       71.97     21.71 o
  -2   4  18       43.53       44.83     16.93 o
  -1   4  18       26.53       26.79     16.40 o
   0   4  18      107.57      109.36     22.50 o
   1   4  18       26.29       24.29     15.88 o
   2   4  18       42.56       39.79     18.11 o
  -2   5  18       25.60       30.80     18.66 o
  -1   5  18       11.05       10.52     12.62 o
   0   5  18       37.12       34.44     15.00 o
   1   5  18       11.10       13.43     12.13 o
   2   5  18       25.55       28.34     16.20 o
  -2   6  18       19.92       29.07     18.49 o
  -1   6  18       23.56       27.40     14.38 o
   0   6  18       95.60      129.14     26.50 o
   1   6  18       23.99       27.39     19.05 o
   2   6  18       20.13       29.88     18.57 o
  -1   7  18       47.93       56.31     17.38 o
   0   7  18        9.98        5.92     13.47 o
   1   7  18       47.62       63.39     24.02 o
  -1   8  18        4.41        4.03     13.21 o
   0   8  18        4.77        2.97     11.56 o
   1   8  18        4.18        4.75     14.09 o
  -1   9  18       19.93       37.39     24.42 o
   0   9  18       25.40       30.13     19.37 o
   1   9  18       20.30       28.55     19.95 o
   1   0  19        5.26        7.54      9.88 o
   2   0  19        6.25        8.25     10.99 o
  -2   1  19       26.77       41.07     20.38 o
  -1   1  19        0.07        2.42      7.71 o
   0   1  19       48.36       67.36     34.28 o
   1   1  19        0.08        5.90      8.67 o
   2   1  19       27.22       47.02     16.96 o
  -2   2  19       47.81       65.71     23.22 o
  -1   2  19       70.14       85.60     24.82 o
   0   2  19       34.13       48.63     31.62 o
   1   2  19       68.82       83.45     33.78 o
   2   2  19       48.02       68.92     26.18 o
  -2   3  19        6.02        5.91     11.69 o
  -1   3  19       66.94       93.64     25.83 o
   0   3  19       89.77       79.81     26.06 o
   1   3  19       67.38       85.71     33.22 o
   2   3  19        5.96        6.75     10.19 o
  -1   4  19        6.32        5.18     13.02 o
   0   4  19        0.29        1.20     13.88 o
   1   4  19        6.80        8.27     13.15 o
  -1   5  19        6.97       13.72     13.80 o
   0   5  19       43.54       70.45     25.39 o
   1   5  19        6.89        7.26     10.80 o
  -1   6  19       21.60       33.66     18.33 o
   0   6  19        9.40        5.50     14.66 o
   1   6  19       21.11       30.91     24.26 o
   0   7  19       81.93      114.99     32.32 o
   0   0  20       64.58       84.86     46.79 o
   1   0  20       53.13       69.58     28.11 o
  -1   1  20       82.64       96.70     31.60 o
   0   1  20       77.08      145.22     45.74 o
   1   1  20       82.53       93.90     35.35 o
  -1   2  20       11.00        4.15      8.34 o
   0   2  20        2.08        3.05     20.41 o
   1   2  20       10.74        7.34     21.29 o
   0   3  20       66.87      113.85     38.13 o
   0   4  20       23.83       36.63     30.94 o
 
